# Supplementary material for: Joint‐linkage mapping and GWAS reveal extensive genetic loci that regulate male inflorescence size in maize
Source: Plant Biotechnol J. 2016 Jan 23;14(7):1551–62. doi: 10.1111/pbi.12519 (PMC5066742; doi:10.1111/pbi.12519)
Supplement: Supplementary file 5 — Table S1 Summary information of the CN NAM and the lines in the association panel. Table S2 Tassel traits observed across different environments. Table S3 Correlation analysis of tassel traits among different environments. Table S4 QTNs associated with tassel traits. Table S5 QTL detected in CN NAM by joint‐linkage analysis and validated in single bi‐parental RIL family. Table S6 QTL detected in US NAM by joint‐linkage analysis and validated in single bi‐parental RIL family. [file PBI-14-1551-s001.xls]

## Sheet: Table S1
Table S1 Summary information of the CN NAM and the lines in the association panel.
Lines	Source/groups	Informations
HZS	TSPT	CN NAM founders
Weifeng322	TSPT	CN NAM founders
Huobai	TSPT	CN NAM founders
Huangyesi3	TSPT	CN NAM founders
Mo17	Lancaster	CN NAM founders
Ye478	Reid	CN NAM founders
Qi319	Tem-tropic I	CN NAM founders
K12	TSPT	CN NAM founders
Zheng58	Reid	CN NAM founders
D229	TSPT	CN NAM founders
Lu28	Tem-tropic I	CN NAM founders
Pa405	Reid	CN NAM founders
Sheai16	TSPT	CN AP lines
Cheng435	Reid	CN AP lines
Ji69	Tem-tropic I	CN AP lines
Xing26	Mix	CN AP lines
Xuan6	TSPT	CN AP lines
Zhangjin6	P group	CN AP lines
Zhonghuang64	TSPT	CN AP lines
Ziduosui	TSPT	CN AP lines
13A_O2	Tem-tropic I	CN AP lines
327	Reid	CN AP lines
85Bai41	P group	CN AP lines
85Bai64	TSPT	CN AP lines
91Huang15	Lancaster	CN AP lines
Chaoxianbai	Reid	CN AP lines
Chi545	Tem-tropic I	CN AP lines
Danhuang02	P group	CN AP lines
Dong623_O2	Mix	CN AP lines
Fu130	P group	CN AP lines
Fu844	TSPT	CN AP lines
Gan41	Mix	CN AP lines
HDa_5	Mix	CN AP lines
Ji866	Tem-tropic I	CN AP lines
Ji876	P group	CN AP lines
Jiao306_O2	Tem-tropic I	CN AP lines
Jiu03	Mix	CN AP lines
FusheA	Tem-tropic I	CN AP lines
2005	P group	CN AP lines
H205	P group	CN AP lines
Huangjin63	TSPT	CN AP lines
Jinnuo	TSPT	CN AP lines
Longkang15	Lancaster	CN AP lines
Shuang105	TSPT	CN AP lines
Yan11	TSPT	CN AP lines
Yan156	Tem-tropic I	CN AP lines
Yanlai(2)	TSPT	CN AP lines
32	Reid	CN AP lines
75_24	Tem-tropic I	CN AP lines
Ai154	Tem-tropic I	CN AP lines
Dai6	P group	CN AP lines
Qi410	Tem-tropic I	CN AP lines
Shuangtaiwu	TSPT	CN AP lines
Wutang448	TSPT	CN AP lines
Xiangai3	Mix	CN AP lines
Zhengbai11	Reid	CN AP lines
Zongtong3	Tem-tropic I	CN AP lines
030_1	Tem-tropic I	CN AP lines
CWu215B	P group	CN AP lines
Cai48_1111	Reid	CN AP lines
Wu202	P group	CN AP lines
Wuxi205	P group	CN AP lines
75_322	Tem-tropic I	CN AP lines
75_364	Tem-tropic I	CN AP lines
BC19	P group	CN AP lines
BC4B	Reid	CN AP lines
F522	P group	CN AP lines
Ning55	TSPT	CN AP lines
Timpunia_1	P group	CN AP lines
Zhong128	Tem-tropic I	CN AP lines
A509	Tem-tropic I	CN AP lines
CG10	P group	CN AP lines
CML67	Tem-tropic I	CN AP lines
H114	Tem-tropic I	CN AP lines
Tzi8	Tem-tropic I	CN AP lines
444	TSPT	CN AP lines
785	TSPT	CN AP lines
92Huang7	Reid	CN AP lines
A632	P group	CN AP lines
B73	Reid	CN AP lines
Huobai	TSPT	CN AP lines
K12	TSPT	CN AP lines
Chihuang32	TSPT	CN AP lines
CML58	Tem-tropic I	CN AP lines
De811	Reid	CN AP lines
Lo1067	Mix	CN AP lines
Lo1125	P group	CN AP lines
RW64A	Reid	CN AP lines
C107	P group	CN AP lines
GB	TSPT	CN AP lines
Liao4271	Tem-tropic I	CN AP lines
Zhong741	Tem-tropic I	CN AP lines
79028	Tem-tropic I	CN AP lines
Cheng2	TSPT	CN AP lines
Chengbei711	TSPT	CN AP lines
D729	Reid	CN AP lines
Huotanghuang17	Lancaster	CN AP lines
Xinglun5_9	TSPT	CN AP lines
Zhang21	P group	CN AP lines
Zhangxi913	TSPT	CN AP lines
Zhong451	TSPT	CN AP lines
Ziyu3	TSPT	CN AP lines
85Huang14	TSPT	CN AP lines
96201	Lancaster	CN AP lines
Ji846	Lancaster	CN AP lines
Luyuan133	TSPT	CN AP lines
Tie222	Tem-tropic I	CN AP lines
Tai1_Lg	Lancaster	CN AP lines
107	TSPT	CN AP lines
87_20	Reid	CN AP lines
Fu8538	Tem-tropic I	CN AP lines
Fu8703	TSPT	CN AP lines
Qi35	Lancaster	CN AP lines
Wanxi23	Lancaster	CN AP lines
1029	Tem-tropic I	CN AP lines
6	Mix	CN AP lines
897	TSPT	CN AP lines
BaiU8112	Reid	CN AP lines
Ernan24	TSPT	CN AP lines
Yue20_3	Tem-tropic I	CN AP lines
L005	Lancaster	CN AP lines
L069	Lancaster	CN AP lines
Qiu23	TSPT	CN AP lines
S001	TSPT	CN AP lines
Wu306	TSPT	CN AP lines
72_105	P group	CN AP lines
F516	P group	CN AP lines
Song1145	Reid	CN AP lines
YX46	Mix	CN AP lines
A495	Reid	CN AP lines
C103	Lancaster	CN AP lines
L105	Tem-tropic I	CN AP lines
X178	P group	CN AP lines
Pa405	Reid	CN AP lines
Qi319	Lancaster	CN AP lines
Va35	Reid	CN AP lines
Zheng58	Reid	CN AP lines
92Huang40	Reid	CN AP lines
Aijin525	TSPT	CN AP lines
Huangyesi3	TSPT	CN AP lines
Lu28	Tem-tropic I	CN AP lines
Mo17	Lancaster	CN AP lines
DaMO	TSPT	CN AP lines
Dan340	Tem-tropic I	CN AP lines
Fu96	Tem-tropic I	CN AP lines
Guan17_1	Lancaster	CN AP lines
Luyuan92	Lancaster	CN AP lines
P138	P group	CN AP lines
Shen135	P group	CN AP lines
Zhangxi28	P group	CN AP lines
Bai197	TSPT	CN AP lines
H2	Lancaster	CN AP lines
Han102	Tem-tropic I	CN AP lines
Jingnuo2	TSPT	CN AP lines
Jinsui54	Tem-tropic I	CN AP lines
Jitian15	Tem-tropic I	CN AP lines
Yi113	Tem-tropic I	CN AP lines
Yi12	Lancaster	CN AP lines
B12	Tem-tropic I	CN AP lines
Baihe43	TSPT	CN AP lines
Dan3101	Lancaster	CN AP lines
Dan3116	Lancaster	CN AP lines
Fu8527	TSPT	CN AP lines
Ji870	TSPT	CN AP lines
Jiu22	Tem-tropic I	CN AP lines
Liao2202	Tem-tropic I	CN AP lines
Liao7794	Lancaster	CN AP lines
Lu45	Tem-tropic I	CN AP lines
Zhebai1	TSPT	CN AP lines
Ye8112	Reid	CN AP lines
90Ha502	Tem-tropic I	CN AP lines
91af361	Tem-tropic I	CN AP lines
Fu8529	TSPT	CN AP lines
Fu8716	TSPT	CN AP lines
Longkang279	Lancaster	CN AP lines
Lu65	Tem-tropic I	CN AP lines
Yan103	Tem-tropic I	CN AP lines
Yan38	TSPT	CN AP lines
Yanlai3	Tem-tropic I	CN AP lines
Ye8112	Reid	CN AP lines
Yi67	P group	CN AP lines
Yuanwu02	Tem-tropic I	CN AP lines
79131	Lancaster	CN AP lines
Da255	TSPT	CN AP lines
Jiao05	TSPT	CN AP lines
Qi318	P group	CN AP lines
Qin8_22_1	Mix	CN AP lines
Yue267_1_1	Tem-tropic I	CN AP lines
Yue267_3_1	Tem-tropic I	CN AP lines
Yue39_4	Tem-tropic I	CN AP lines
Yue89A12_1	Tem-tropic I	CN AP lines
Yue89E4_2	Tem-tropic I	CN AP lines
48_2	Reid	CN AP lines
75_14Gao	TSPT	CN AP lines
Cai11_8	Tem-tropic I	CN AP lines
Meibao	Tem-tropic I	CN AP lines
Ning37	Reid	CN AP lines
Ning45	Reid	CN AP lines
Wei3322	Lancaster	CN AP lines
Wu302	Tem-tropic I	CN AP lines
Wu308	Tem-tropic I	CN AP lines
Wu312	P group	CN AP lines
Yunnan9_6	Tem-tropic I	CN AP lines
Zong548_1521	Mix	CN AP lines
72_125	TSPT	CN AP lines
Han21	TSPT	CN AP lines
NN14B	P group	CN AP lines
Zhongxi042	TSPT	CN AP lines
Zhongyin15	Lancaster	CN AP lines
ZPON7	P group	CN AP lines
FR218	Reid	CN AP lines
P51	P group	CN AP lines
5003	Reid	CN AP lines
55113_3_3_5	Mix	CN AP lines
91Huang5	Tem-tropic I	CN AP lines
DH65232	Lancaster	CN AP lines
Huangzaosi	TSPT	CN AP lines
Weifeng322	TSPT	CN AP lines
Ye478	Reid	CN AP lines
Zi330	P group	CN AP lines
E28	P group	CN AP lines
H21	TSPT	CN AP lines
HR962	TSPT	CN AP lines
K36	TSPT	CN AP lines
Liao2204	Tem-tropic I	CN AP lines
Liao5110	Lancaster	CN AP lines
Longkang1	Lancaster	CN AP lines
AR226_2Lida	P group	CN AP lines
HuangC	Lancaster	CN AP lines
Ji833	Lancaster	CN AP lines
M9	Reid	CN AP lines
CML61	Tem-tropic I	CN AP lines
Ji432	Tem-tropic I	CN AP lines
M3736	Tem-tropic I	CN AP lines
Yi49	Reid	CN AP lines
Zao49	TSPT	CN AP lines
3514	P group	CN AP lines
82Huangzaosi	Reid	CN AP lines
Chihuang14	Tem-tropic I	CN AP lines
Dan3115	P group	CN AP lines
Fu842	TSPT	CN AP lines
Fu85	TSPT	CN AP lines
Fu8521	TSPT	CN AP lines
RC103_Luo31B	Reid	CN AP lines
Fanrong2	TSPT	CN AP lines
Fengke1	TSPT	CN AP lines
Fu8701	TSPT	CN AP lines
Yan85	TSPT	CN AP lines
200_24_13413	Lancaster	CN AP lines
Chang7Daxian1	TSPT	CN AP lines
ShuangM9B_1	Tem-tropic I	CN AP lines
Feng263	TSPT	CN AP lines
Feng273	TSPT	CN AP lines
Jiu138_5	Tem-tropic I	CN AP lines
Ning24	TSPT	CN AP lines
Ning36	Tem-tropic I	CN AP lines
Pop_1111	P group	CN AP lines
SZ3	TSPT	CN AP lines
Wu125	Lancaster	CN AP lines
Zongxi241	Lancaster	CN AP lines
18	Tem-tropic I	CN AP lines
GR29086_3	Mix	CN AP lines
MP704	Reid	CN AP lines
Zhongyin10	P group	CN AP lines
M256	Tem-tropic I	CN AP lines
CN165	P group	CN AP lines
Duo229	TSPT	CN AP lines
Hua160	Mix	CN AP lines
Chang7_2	TSPT	CN AP lines
Cheng18	TSPT	CN AP lines
Ji63	P group	CN AP lines
CML125_2Pianma	Tem-tropic I	CN AP lines
84_126_15_1	Mix	CN AP lines
VG85_5	P group	CN AP lines
XZ19	Reid	CN AP lines
D801	Reid	CN AP lines
112_O2	TSPT	CN AP lines
Zhonger_O2	TSPT	CN AP lines
707	Mix	CN AP lines
F520_1	P group	CN AP lines
H66_6	Tem-tropic I	CN AP lines
P39_su	P group	CN AP lines
W5543_su	P group	CN AP lines
W6786_su	P group	CN AP lines
Za5125_su	P group	CN AP lines
Ye488	Reid	CN AP lines
L9010_3_O2	P group	CN AP lines
Dan9046	P group	CN AP lines
JiuC546	Lancaster	CN AP lines
08_641	Reid	CN AP lines
9058	Reid	CN AP lines
R08	Reid	CN AP lines
Zhong106	P group	CN AP lines
18599	P group	CN AP lines
Liao3162	Tem-tropic I	CN AP lines
B97	Tem-tropic I	CN AP lines
Si_144	Reid	CN AP lines
K10	TSPT	CN AP lines
08_64	Reid	CN AP lines
Longkang11	Lancaster	CN AP lines
Dan598	Tem-tropic I	CN AP lines
Zong31	Tem-tropic I	CN AP lines
A801	Reid	CN AP lines
C8605_2	Lancaster	CN AP lines
W9706	Tem-tropic I	CN AP lines
3189	Lancaster	CN AP lines
Jing89	Lancaster	CN AP lines
LD175_1	Lancaster	CN AP lines
Nan21_3	TSPT	CN AP lines
LD61	Reid	CN AP lines
Suwan1611	Tem-tropic I	CN AP lines
Ji854	Reid	CN AP lines
Wenhuang31413	TSPT	CN AP lines
Tianya4	TSPT	CN AP lines
Q1261	TSPT	CN AP lines
Jing7huang	TSPT	CN AP lines
HD568	Reid	CN AP lines
Baiyesi	TSPT	CN AP lines
S122	Reid	CN AP lines
Jing7	TSPT	CN AP lines
Ye515	Reid	CN AP lines
5237	TSPT	CN AP lines
Ji856	Reid	CN AP lines
LX03_2	TSPT	CN AP lines
Mo17	Lancaster	CN AP lines
502	TSPT	CN AP lines
M14	Reid	CN AP lines
Dhuang212	TSPT	CN AP lines
Wu109	Tem-tropic I	CN AP lines
92_8	TSPT	CN AP lines
Tai183	Reid	CN AP lines
LX9801	TSPT	CN AP lines
Lu9	Lancaster	CN AP lines
Xi502	TSPT	CN AP lines
Zheng87_1	Lancaster	CN AP lines
Su75	Lancaster	CN AP lines
Jiao51	Tem-tropic I	CN AP lines
Zheng22	Reid	CN AP lines
Hengbai522	TSPT	CN AP lines
Danhuang34	Lancaster	CN AP lines
F7	Lancaster	CN AP lines
Q3012	Reid	CN AP lines
F72	Tem-tropic I	CN AP lines
Shen125	P group	CN AP lines
Mo17Ht	Lancaster	CN AP lines
Suixi701	Reid	CN AP lines
78599	P group	CN AP lines
Suixi601	Reid	CN AP lines
Jingnuo6	TSPT	CN AP lines
Dan3130	Tem-tropic I	CN AP lines
Bainuo6	TSPT	CN AP lines
B37	Reid	CN AP lines
Duohuang29	TSPT	CN AP lines
7922	Tem-tropic I	CN AP lines
M54	Reid	CN AP lines
Ye488	Reid	CN AP lines
Ningchen20	Reid	CN AP lines
Ye107	Reid	CN AP lines
Ningchen07	P group	CN AP lines
Tangsipingtou	TSPT	CN AP lines
8723	TSPT	CN AP lines
Zong3	TSPT	CN AP lines
Huangyesi	TSPT	CN AP lines
Guangyou5	Tem-tropic I	CN AP lines
Ji444	TSPT	CN AP lines
Zun90110	Lancaster	CN AP lines
Shuang741	TSPT	CN AP lines
Duohangjin	TSPT	CN AP lines
DH40	Tem-tropic I	CN AP lines
Tai184	P group	CN AP lines
196	TSPT	CN AP lines
Lan766_4_2	Lancaster	CN AP lines
Ji853	TSPT	CN AP lines
91huang10	P group	CN AP lines
Xun928	TSPT	CN AP lines
Xing83	TSPT	CN AP lines
Jing24	TSPT	CN AP lines
Shen137	P group	CN AP lines
Jing404	TSPT	CN AP lines
Ji880	Lancaster	CN AP lines
Ji35	TSPT	CN AP lines
Yan172	Lancaster	CN AP lines
Wu314	TSPT	CN AP lines
148	TSPT	CN AP lines
D619	Lancaster	CN AP lines
Tie9010	Tem-tropic I	CN AP lines
8902	Tem-tropic I	CN AP lines
KL2	Reid	CN AP lines
x48B	Lancaster	CN AP lines
Ay3566	Reid	CN AP lines
D801	Reid	CN AP lines
5311	TSPT	CN AP lines
Zhong5493	Reid	CN AP lines
HR3	Reid	CN AP lines
7331	P group	CN AP lines
H891	Reid	CN AP lines
HZ120	TSPT	CN AP lines
H153	TSPT	CN AP lines
Ji833	Lancaster	CN AP lines
930	TSPT	CN AP lines
Bei11	Reid	CN AP lines
Lian1538	Tem-tropic I	CN AP lines
Tie98033_1	Tem-tropic I	CN AP lines
Shen151	P group	CN AP lines
Niu2_1	Tem-tropic I	CN AP lines
XF27	Lancaster	CN AP lines
48_2	Reid	CN AP lines
1121	TSPT	CN AP lines
D185	Lancaster	CN AP lines
Ji818	Lancaster	CN AP lines
CT52C	Reid	CN AP lines
Tie7922	Tem-tropic I	CN AP lines
H1208	Reid	CN AP lines
W2H03	Tem-tropic I	CN AP lines
200B	TSPT	CN AP lines
7026B	TSPT	CN AP lines
Jia13	TSPT	CN AP lines
W136_87	Tem-tropic I	CN AP lines
KL6	Reid	CN AP lines
Zhongzi03	TSPT	CN AP lines
Q4502	Reid	CN AP lines
Shen3336	P group	CN AP lines
288	Reid	CN AP lines
Huangchanga	TSPT	CN AP lines
KL4	P group	CN AP lines
Dan99chang	Tem-tropic I	CN AP lines
Wang94	P group	CN AP lines
B98	P group	CN AP lines
Mei22	P group	CN AP lines
Dan717	Lancaster	CN AP lines
Yu374	Tem-tropic I	CN AP lines
wk12	TSPT	CN AP lines
CL11	P group	CN AP lines
Suixi606	Reid	CN AP lines
LX006a	TSPT	CN AP lines
HZ121	Mix	CN AP lines
Hai1134	Lancaster	CN AP lines
412	Mix	CN AP lines
D883	Lancaster	CN AP lines
ChangD	Lancaster	CN AP lines
931	Mix	CN AP lines
7146	Tem-tropic I	CN AP lines
Ji842	TSPT	CN AP lines
Xun926	TSPT	CN AP lines
Hai9818	Tem-tropic I	CN AP lines
MO113	Tem-tropic I	CN AP lines
Liao3053	Tem-tropic I	CN AP lines
Jing54	TSPT	CN AP lines
HR210	Tem-tropic I	CN AP lines
C416	Lancaster	CN AP lines
HZ139	Tem-tropic I	CN AP lines
DanT138	Tem-tropic I	CN AP lines
H9442	Lancaster	CN AP lines
DongD201	Reid	CN AP lines
Ye8001	Reid	CN AP lines
ChangK	TSPT	CN AP lines
Suixi704	Reid	CN AP lines
1134	Tem-tropic I	CN AP lines
HRA65B	Reid	CN AP lines
Ming2325	Reid	CN AP lines
Qiang113	Reid	CN AP lines
Liao6082	Tem-tropic I	CN AP lines
7903E	Tem-tropic I	CN AP lines
K514	TSPT	CN AP lines
Jia6	Tem-tropic I	CN AP lines
JiV993	Tem-tropic I	CN AP lines
KL3	Tem-tropic I	CN AP lines
4F1	Reid	CN AP lines
Hai9818	Reid	CN AP lines
Chang3	TSPT	CN AP lines
98F1	Reid	CN AP lines
Fangyin	TSPT	CN AP lines
7884	Tem-tropic I	CN AP lines
Liao3180	P group	CN AP lines
Longxi65	Lancaster	CN AP lines
Dan341	Lancaster	CN AP lines
FLQ2Bt	Mix	CN AP lines
C39	Lancaster	CN AP lines
Yan812	Reid	CN AP lines
Ye832	Reid	CN AP lines
W172	Reid	CN AP lines
9711	P group	CN AP lines
D857	Reid	CN AP lines
KP3130	Mix	CN AP lines
Lo415	Reid	CN AP lines
D1051	Lancaster	CN AP lines
5032	Lancaster	CN AP lines
DM101B	Tem-tropic I	CN AP lines
248	Lancaster	CN AP lines
Zheng32	Reid	CN AP lines
Beck	Lancaster	CN AP lines
Huanglu12	P group	CN AP lines
Shen977	P group	CN AP lines
Dan599	Tem-tropic I	CN AP lines
68139	Lancaster	CN AP lines
PH6WC	Reid	CN AP lines
W499	Reid	CN AP lines
CN104	P group	CN AP lines
LX9223	Tem-tropic I	CN AP lines
RP125	Lancaster	CN AP lines
68122	Lancaster	CN AP lines
599	Lancaster	CN AP lines
K21	Lancaster	CN AP lines
1205A	Lancaster	CN AP lines
D15	Reid	CN AP lines
W238	Lancaster	CN AP lines
F7584	Lancaster	CN AP lines
WN11H	Lancaster	CN AP lines
7381	Lancaster	CN AP lines
Ji8415	Lancaster	CN AP lines
D23	Lancaster	CN AP lines
757	Lancaster	CN AP lines
S53	Mix	CN AP lines
N68a	Lancaster	CN AP lines
9782	Lancaster	CN AP lines
Dan9064	P group	CN AP lines
1101	Mix	CN AP lines
Jinhuang59	Lancaster	CN AP lines
273	Lancaster	CN AP lines
Liao5114	Lancaster	CN AP lines
La2_4	Reid	CN AP lines
3732	Reid	CN AP lines
Chong72	Lancaster	CN AP lines
PH4CV	Reid	CN AP lines
Liao138	Tem-tropic I	CN AP lines
DH138	Lancaster	CN AP lines
802	Lancaster	CN AP lines
Ji4112	Tem-tropic I	CN AP lines
441950	Tem-tropic I	CN AP lines
PN2_8	P group	CN AP lines
ys06	Reid	CN AP lines
96Hong_768	Lancaster	CN AP lines
Xinaiguang10	Lancaster	CN AP lines
H19	Lancaster	CN AP lines
D886	Lancaster	CN AP lines
Qiong51	Lancaster	CN AP lines
Mei68113	Reid	CN AP lines
1614	Lancaster	CN AP lines
3489a	P group	CN AP lines
806A	Reid	CN AP lines
Shan89	Lancaster	CN AP lines
JN15	Lancaster	CN AP lines
D183	Lancaster	CN AP lines
DM07	Reid	CN AP lines
d140	Tem-tropic I	CN AP lines
M7	Reid	CN AP lines
99122	Reid	CN AP lines
Ji15_22	Reid	CN AP lines
811A	Reid	CN AP lines
Chengzi108	Lancaster	CN AP lines
501	Lancaster	CN AP lines
Xing230	Lancaster	CN AP lines
D1049	Lancaster	CN AP lines
Shen5005	P group	CN AP lines
W344	Lancaster	CN AP lines
953	TSPT	CN AP lines
CT109	Lancaster	CN AP lines
D869	Reid	CN AP lines
C521	Lancaster	CN AP lines
3335	Reid	CN AP lines
697	Mix	CN AP lines
T24	Mix	CN AP lines
Yi36	TSPT	CN AP lines
NC268	Tem-tropic I	CN AP lines
R150	Lancaster	CN AP lines
P136	P group	CN AP lines
D892	Lancaster	CN AP lines
Zheng653	Reid	CN AP lines
Yd6	TSPT	CN AP lines
W222	Lancaster	CN AP lines
GY3	Lancaster	CN AP lines
Lo5_6	Reid	CN AP lines
LX3999	Lancaster	CN AP lines
Dan299	Lancaster	CN AP lines
XF223	Mix	CN AP lines
Cheng687	Lancaster	CN AP lines
698_3	TSPT	CN AP lines
SC30_1	Lancaster	CN AP lines
433_7	Mix	CN AP lines
K14	Reid	CN AP lines
Hai9_21	Reid	CN AP lines
Lian87	Tem-tropic I	CN AP lines
5872	Lancaster	CN AP lines
Zezi23	Lancaster	CN AP lines
1610	Reid	CN AP lines
CB0443_2	Lancaster	CN AP lines
Dan988	Lancaster	CN AP lines
SS99	Lancaster	CN AP lines
Qi205	P group	CN AP lines
446	Tem-tropic I	CN AP lines
895	TSPT	CN AP lines
M101	Mix	CN AP lines
E200	Lancaster	CN AP lines
R15	Lancaster	CN AP lines
20762	Reid	CN AP lines
THB242	Reid	CN AP lines
B317	Reid	CN AP lines
1572	Lancaster	CN AP lines
L5895	Lancaster	CN AP lines
y9961	Lancaster	CN AP lines
D88	Reid	CN AP lines
R31	Reid	CN AP lines
SW153	Reid	CN AP lines
4003	Reid	CN AP lines
Mu6	Mix	CN AP lines
H92_1	Mix	CN AP lines
L292	TSPT	CN AP lines
Ji533	Lancaster	CN AP lines
Y223	Lancaster	CN AP lines
7239	Tem-tropic I	CN AP lines
BM	Mix	CN AP lines
150_4	Lancaster	CN AP lines
Ye52106	P group	CN AP lines
S7913	Tem-tropic I	CN AP lines
KWS10_KWS73	Mix	CN AP lines
equn3	Lancaster	CN AP lines
K22	Reid	CN AP lines
20564	Mix	CN AP lines
Zao48	Lancaster	CN AP lines
Shen152	P group	CN AP lines
Q4401	TSPT	CN AP lines
Tie133	Tem-tropic I	CN AP lines
j0045	Lancaster	CN AP lines
P167	Lancaster	CN AP lines
LX00_1	Lancaster	CN AP lines
9706	Tem-tropic I	CN AP lines
Chang7-2	TSPT	CN AP lines
Ji830	TSPT	CN AP lines
Yang	Lancaster	CN AP lines
E600	Lancaster	CN AP lines
807D	Mix	CN AP lines
C168	P group	CN AP lines
R1656	Mix	CN AP lines
K305	TSPT	CN AP lines
NG5	Reid	CN AP lines
Hua94	P group	CN AP lines
4936	P group	CN AP lines
1127	Lancaster	CN AP lines
Z31B	Mix	CN AP lines
Chengzi205_1_1	Tem-tropic I	CN AP lines
Ji53	Tem-tropic I	CN AP lines
Shen3265	P group	CN AP lines
Ji63	P group	CN AP lines
D1139	Lancaster	CN AP lines
Chen322	Lancaster	CN AP lines
L473	Mix	CN AP lines
Los_6	Reid	CN AP lines
Tian77	Tem-tropic I	CN AP lines
W182bn	Mix	CN AP lines
Daqiu36	TSPT	CN AP lines
E588	Reid	CN AP lines
S73	Mix	CN AP lines
7236	P group	CN AP lines
68202	TSPT	CN AP lines
LX1124	Lancaster	CN AP lines
BS16_6211	Lancaster	CN AP lines
Wu105	TSPT	CN AP lines
TieC9324	Lancaster	CN AP lines
P007	Mix	CN AP lines
B394	Mix	CN AP lines
Zhong101	TSPT	CN AP lines
B8	Tem-tropic I	CN AP lines
HZ124C	Reid	CN AP lines
Tai183	Mix	CN AP lines
Silunuo	Mix	CN AP lines
Gai478	Reid	CN AP lines
561	P group	CN AP lines
1041A	Reid	CN AP lines
1111A	Reid	CN AP lines
1013	Reid	CN AP lines
1066	Reid	CN AP lines
1065	Reid	CN AP lines
1008	Reid	CN AP lines
1192A	Reid	CN AP lines
1133B	Reid	CN AP lines
1133C	Reid	CN AP lines
1133A	Reid	CN AP lines
A1	(HZS/K12)S6 Sib	CN NAM RILs
A2	(HZS/K12)S7 Sib	CN NAM RILs
A3	(HZS/K12)S7 Sib	CN NAM RILs
A4	(HZS/K12)S7 Sib	CN NAM RILs
A5	(HZS/K12)S7 Sib	CN NAM RILs
A6	(HZS/K12)S7 Sib	CN NAM RILs
A7	(HZS/K12)S7 Sib	CN NAM RILs
A8	(HZS/K12)S7 Sib	CN NAM RILs
A9	(HZS/K12)S7 Sib	CN NAM RILs
A10	(HZS/K12)S7 Sib	CN NAM RILs
A13	(HZS/K12)S7 Sib	CN NAM RILs
A14	(HZS/K12)S7 Sib	CN NAM RILs
A15	(HZS/K12)S7 Sib	CN NAM RILs
A16	(HZS/K12)S7 Sib	CN NAM RILs
A17	(HZS/K12)S7 Sib	CN NAM RILs
A18	(HZS/K12)S7 Sib	CN NAM RILs
A19	(HZS/K12)S7 Sib	CN NAM RILs
A21	(HZS/K12)S7 Sib	CN NAM RILs
A22	(HZS/K12)S7 Sib	CN NAM RILs
A23	(HZS/K12)S7 Sib	CN NAM RILs
A24	(HZS/K12)S7 Sib	CN NAM RILs
A26	(HZS/K12)S7 Sib	CN NAM RILs
A27	(HZS/K12)S7 Sib	CN NAM RILs
A28	(HZS/K12)S7 Sib	CN NAM RILs
A30	(HZS/K12)S7 Sib	CN NAM RILs
A31	(HZS/K12)S7 Sib	CN NAM RILs
A32	(HZS/K12)S7 Sib	CN NAM RILs
A33	(HZS/K12)S7 Sib	CN NAM RILs
A35	(HZS/K12)S7 Sib	CN NAM RILs
A36	(HZS/K12)S7 Sib	CN NAM RILs
A37	(HZS/K12)S7 Sib	CN NAM RILs
A38	(HZS/K12)S7 Sib	CN NAM RILs
A39	(HZS/K12)S7 Sib	CN NAM RILs
A40	(HZS/K12)S7 Sib	CN NAM RILs
A42	(HZS/K12)S7 Sib	CN NAM RILs
A43	(HZS/K12)S7 Sib	CN NAM RILs
A44	(HZS/K12)S7 Sib	CN NAM RILs
A45	(HZS/K12)S7 Sib	CN NAM RILs
A46	(HZS/K12)S7 Sib	CN NAM RILs
A47	(HZS/K12)S7 Sib	CN NAM RILs
A48	(HZS/K12)S7 Sib	CN NAM RILs
A49	(HZS/K12)S7 Sib	CN NAM RILs
A50	(HZS/K12)S7 Sib	CN NAM RILs
A51	(HZS/K12)S7 Sib	CN NAM RILs
A52	(HZS/K12)S7 Sib	CN NAM RILs
A53	(HZS/K12)S7 Sib	CN NAM RILs
A54	(HZS/K12)S7 Sib	CN NAM RILs
A55	(HZS/K12)S7 Sib	CN NAM RILs
A56	(HZS/K12)S7 Sib	CN NAM RILs
A57	(HZS/K12)S7 Sib	CN NAM RILs
A58	(HZS/K12)S7 Sib	CN NAM RILs
A59	(HZS/K12)S7 Sib	CN NAM RILs
A60	(HZS/K12)S7 Sib	CN NAM RILs
A61	(HZS/K12)S7 Sib	CN NAM RILs
A62	(HZS/K12)S7 Sib	CN NAM RILs
A63	(HZS/K12)S7 Sib	CN NAM RILs
A64	(HZS/K12)S7 Sib	CN NAM RILs
A65	(HZS/K12)S7 Sib	CN NAM RILs
A66	(HZS/K12)S7 Sib	CN NAM RILs
A67	(HZS/K12)S7 Sib	CN NAM RILs
A68	(HZS/K12)S7 Sib	CN NAM RILs
A69	(HZS/K12)S7 Sib	CN NAM RILs
A70	(HZS/K12)S7 Sib	CN NAM RILs
A71	(HZS/K12)S7 Sib	CN NAM RILs
A72	(HZS/K12)S7 Sib	CN NAM RILs
A74	(HZS/K12)S7 Sib	CN NAM RILs
A75	(HZS/K12)S7 Sib	CN NAM RILs
A76	(HZS/K12)S7 Sib	CN NAM RILs
A77	(HZS/K12)S7 Sib	CN NAM RILs
A79	(HZS/K12)S7 Sib	CN NAM RILs
A80	(HZS/K12)S7 Sib	CN NAM RILs
A83	(HZS/K12)S7 Sib	CN NAM RILs
A85	(HZS/K12)S7 Sib	CN NAM RILs
A86	(HZS/K12)S7 Sib	CN NAM RILs
A88	(HZS/K12)S7 Sib	CN NAM RILs
A89	(HZS/K12)S7 Sib	CN NAM RILs
A90	(HZS/K12)S7 Sib	CN NAM RILs
A91	(HZS/K12)S7 Sib	CN NAM RILs
A92	(HZS/K12)S7 Sib	CN NAM RILs
A93	(HZS/K12)S7 Sib	CN NAM RILs
A94	(HZS/K12)S7 Sib	CN NAM RILs
A95	(HZS/K12)S7 Sib	CN NAM RILs
A96	(HZS/K12)S7 Sib	CN NAM RILs
A97	(HZS/K12)S7 Sib	CN NAM RILs
A98	(HZS/K12)S7 Sib	CN NAM RILs
A99	(HZS/K12)S7 Sib	CN NAM RILs
A100	(HZS/K12)S7 Sib	CN NAM RILs
A102	(HZS/K12)S7 Sib	CN NAM RILs
A103	(HZS/K12)S7 Sib	CN NAM RILs
A104	(HZS/K12)S7 Sib	CN NAM RILs
A105	(HZS/K12)S7 Sib	CN NAM RILs
A106	(HZS/K12)S7 Sib	CN NAM RILs
A107	(HZS/K12)S7 Sib	CN NAM RILs
A108	(HZS/K12)S7 Sib	CN NAM RILs
A109	(HZS/K12)S7 Sib	CN NAM RILs
A110	(HZS/K12)S7 Sib	CN NAM RILs
A111	(HZS/K12)S7 Sib	CN NAM RILs
A112	(HZS/K12)S7 Sib	CN NAM RILs
A113	(HZS/K12)S7 Sib	CN NAM RILs
A114	(HZS/K12)S7 Sib	CN NAM RILs
A115	(HZS/K12)S6 Sib	CN NAM RILs
A116	(HZS/K12)S7 Sib	CN NAM RILs
A117	(HZS/K12)S7 Sib	CN NAM RILs
A118	(HZS/K12)S7 Sib	CN NAM RILs
A120	(HZS/K12)S6 Sib	CN NAM RILs
A121	(HZS/K12)S6 Sib	CN NAM RILs
A122	(HZS/K12)S7 Sib	CN NAM RILs
A123	(HZS/K12)S7 Sib	CN NAM RILs
A124	(HZS/K12)S7 Sib	CN NAM RILs
A125	(HZS/K12)S7 Sib	CN NAM RILs
A126	(HZS/K12)S7 Sib	CN NAM RILs
A127	(HZS/K12)S7 Sib	CN NAM RILs
A128	(HZS/K12)S7 Sib	CN NAM RILs
A129	(HZS/K12)S7 Sib	CN NAM RILs
A130	(HZS/K12)S7 Sib	CN NAM RILs
A131	(HZS/K12)S7 Sib	CN NAM RILs
A132	(HZS/K12)S7 Sib	CN NAM RILs
A133	(HZS/K12)S7 Sib	CN NAM RILs
A134	(HZS/K12)S7 Sib	CN NAM RILs
A135	(HZS/K12)S6 Sib	CN NAM RILs
A136	(HZS/K12)S7 Sib	CN NAM RILs
A138	(HZS/K12)S7 Sib	CN NAM RILs
A139	(HZS/K12)S7 Sib	CN NAM RILs
A140	(HZS/K12)S7 Sib	CN NAM RILs
A142	(HZS/K12)S7 Sib	CN NAM RILs
A143	(HZS/K12)S7 Sib	CN NAM RILs
A144	(HZS/K12)S7 Sib	CN NAM RILs
A145	(HZS/K12)S7 Sib	CN NAM RILs
A146	(HZS/K12)S7 Sib	CN NAM RILs
A147	(HZS/K12)S7 Sib	CN NAM RILs
A148	(HZS/K12)S7 Sib	CN NAM RILs
A149	(HZS/K12)S7 Sib	CN NAM RILs
A150	(HZS/K12)S7 Sib	CN NAM RILs
A151	(HZS/K12)S6 Sib	CN NAM RILs
A152	(HZS/K12)S7 Sib	CN NAM RILs
A153	(HZS/K12)S7 Sib	CN NAM RILs
A155	(HZS/K12)S7 Sib	CN NAM RILs
A156	(HZS/K12)S7 Sib	CN NAM RILs
A157	(HZS/K12)S7 Sib	CN NAM RILs
A158	(HZS/K12)S7 Sib	CN NAM RILs
A159	(HZS/K12)S7 Sib	CN NAM RILs
A160	(HZS/K12)S7 Sib	CN NAM RILs
A161	(HZS/K12)S7 Sib	CN NAM RILs
A162	(HZS/K12)S6 Sib	CN NAM RILs
A163	(HZS/K12)S7 Sib	CN NAM RILs
A164	(HZS/K12)S7 Sib	CN NAM RILs
A166	(HZS/K12)S7 Sib	CN NAM RILs
A167	(HZS/K12)S6 Sib	CN NAM RILs
A168	(HZS/K12)S7 Sib	CN NAM RILs
A169	(HZS/K12)S7 Sib	CN NAM RILs
A170	(HZS/K12)S7 Sib	CN NAM RILs
A171	(HZS/K12)S7 Sib	CN NAM RILs
A172	(HZS/K12)S6 Sib	CN NAM RILs
A173	(HZS/K12)S6 Sib	CN NAM RILs
A174	(HZS/K12)S7 Sib	CN NAM RILs
A175	(HZS/K12)S7 Sib	CN NAM RILs
A176	(HZS/K12)S7 Sib	CN NAM RILs
A178	(HZS/K12)S7 Sib	CN NAM RILs
A180	(HZS/K12)S7 Sib	CN NAM RILs
A181	(HZS/K12)S7 Sib	CN NAM RILs
A182	(HZS/K12)S7 Sib	CN NAM RILs
A183	(HZS/K12)S7 Sib	CN NAM RILs
A184	(HZS/K12)S6 Sib	CN NAM RILs
A185	(HZS/K12)S7 Sib	CN NAM RILs
A187	(HZS/K12)S7 Sib	CN NAM RILs
A188	(HZS/K12)S7 Sib	CN NAM RILs
A189	(HZS/K12)S7 Sib	CN NAM RILs
A190	(HZS/K12)S7 Sib	CN NAM RILs
A191	(HZS/K12)S7 Sib	CN NAM RILs
A192	(HZS/K12)S7 Sib	CN NAM RILs
A193	(HZS/K12)S7 Sib	CN NAM RILs
A195	(HZS/K12)S7 Sib	CN NAM RILs
A196	(HZS/K12)S7 Sib	CN NAM RILs
A197	(HZS/K12)S7 Sib	CN NAM RILs
A198	(HZS/K12)S7 Sib	CN NAM RILs
A199	(HZS/K12)S7 Sib	CN NAM RILs
A200	(HZS/K12)S7 Sib	CN NAM RILs
A201	(HZS/K12)S7 Sib	CN NAM RILs
A202	(HZS/K12)S7 Sib	CN NAM RILs
A203	(HZS/K12)S7 Sib	CN NAM RILs
A204	(HZS/K12)S7 Sib	CN NAM RILs
A205	(HZS/K12)S7 Sib	CN NAM RILs
A206	(HZS/K12)S7 Sib	CN NAM RILs
A207	(HZS/K12)S7 Sib	CN NAM RILs
B1	(HZS/Ye478)S7 Sib	CN NAM RILs
B2	(HZS/Ye478)S7 Sib	CN NAM RILs
B3	(HZS/Ye478)S7 Sib	CN NAM RILs
B4	(HZS/Ye478)S7 Sib	CN NAM RILs
B5	(HZS/Ye478)S7 Sib	CN NAM RILs
B6	(HZS/Ye478)S7 Sib	CN NAM RILs
B7	(HZS/Ye478)S7 Sib	CN NAM RILs
B8	(HZS/Ye478)S6 Sib	CN NAM RILs
B9	(HZS/Ye478)S7 Sib	CN NAM RILs
B10	(HZS/Ye478)S7 Sib	CN NAM RILs
B11	(HZS/Ye478)S7 Sib	CN NAM RILs
B12	(HZS/Ye478)S7 Sib	CN NAM RILs
B13	(HZS/Ye478)S7 Sib	CN NAM RILs
B14	(HZS/Ye478)S7 Sib	CN NAM RILs
B15	(HZS/Ye478)S6 Sib	CN NAM RILs
B16	(HZS/Ye478)S7 Sib	CN NAM RILs
B17	(HZS/Ye478)S7 Sib	CN NAM RILs
B18	(HZS/Ye478)S7 Sib	CN NAM RILs
B19	(HZS/Ye478)S6 Sib	CN NAM RILs
B20	(HZS/Ye478)S7 Sib	CN NAM RILs
B21	(HZS/Ye478)S7 Sib	CN NAM RILs
B22	(HZS/Ye478)S7 Sib	CN NAM RILs
B23	(HZS/Ye478)S7 Sib	CN NAM RILs
B24	(HZS/Ye478)S7 Sib	CN NAM RILs
B25	(HZS/Ye478)S7 Sib	CN NAM RILs
B26	(HZS/Ye478)S7 Sib	CN NAM RILs
B27	(HZS/Ye478)S7 Sib	CN NAM RILs
B28	(HZS/Ye478)S7 Sib	CN NAM RILs
B29	(HZS/Ye478)S7 Sib	CN NAM RILs
B30	(HZS/Ye478)S7 Sib	CN NAM RILs
B31	(HZS/Ye478)S7 Sib	CN NAM RILs
B32	(HZS/Ye478)S7 Sib	CN NAM RILs
B33	(HZS/Ye478)S7 Sib	CN NAM RILs
B34	(HZS/Ye478)S7 Sib	CN NAM RILs
B35	(HZS/Ye478)S7 Sib	CN NAM RILs
B36	(HZS/Ye478)S7 Sib	CN NAM RILs
B37	(HZS/Ye478)S7 Sib	CN NAM RILs
B38	(HZS/Ye478)S7 Sib	CN NAM RILs
B39	(HZS/Ye478)S7 Sib	CN NAM RILs
B40	(HZS/Ye478)S7 Sib	CN NAM RILs
B41	(HZS/Ye478)S7 Sib	CN NAM RILs
B42	(HZS/Ye478)S7 Sib	CN NAM RILs
B43	(HZS/Ye478)S7 Sib	CN NAM RILs
B45	(HZS/Ye478)S7 Sib	CN NAM RILs
B46	(HZS/Ye478)S7 Sib	CN NAM RILs
B47	(HZS/Ye478)S7 Sib	CN NAM RILs
B48	(HZS/Ye478)S7 Sib	CN NAM RILs
B49	(HZS/Ye478)S7 Sib	CN NAM RILs
B50	(HZS/Ye478)S7 Sib	CN NAM RILs
B51	(HZS/Ye478)S7 Sib	CN NAM RILs
B52	(HZS/Ye478)S7 Sib	CN NAM RILs
B53	(HZS/Ye478)S7 Sib	CN NAM RILs
B54	(HZS/Ye478)S7 Sib	CN NAM RILs
B55	(HZS/Ye478)S7 Sib	CN NAM RILs
B56	(HZS/Ye478)S7 Sib	CN NAM RILs
B57	(HZS/Ye478)S7 Sib	CN NAM RILs
B58	(HZS/Ye478)S7 Sib	CN NAM RILs
B59	(HZS/Ye478)S7 Sib	CN NAM RILs
B60	(HZS/Ye478)S7 Sib	CN NAM RILs
B61	(HZS/Ye478)S7 Sib	CN NAM RILs
B62	(HZS/Ye478)S7 Sib	CN NAM RILs
B63	(HZS/Ye478)S7 Sib	CN NAM RILs
B64	(HZS/Ye478)S6 Sib	CN NAM RILs
B65	(HZS/Ye478)S7 Sib	CN NAM RILs
B66	(HZS/Ye478)S7 Sib	CN NAM RILs
B67	(HZS/Ye478)S7 Sib	CN NAM RILs
B68	(HZS/Ye478)S7 Sib	CN NAM RILs
B69	(HZS/Ye478)S7 Sib	CN NAM RILs
B70	(HZS/Ye478)S7 Sib	CN NAM RILs
B71	(HZS/Ye478)S7 Sib	CN NAM RILs
B72	(HZS/Ye478)S7 Sib	CN NAM RILs
B73	(HZS/Ye478)S7 Sib	CN NAM RILs
B74	(HZS/Ye478)S7 Sib	CN NAM RILs
B75	(HZS/Ye478)S7 Sib	CN NAM RILs
B76	(HZS/Ye478)S7 Sib	CN NAM RILs
B77	(HZS/Ye478)S7 Sib	CN NAM RILs
B78	(HZS/Ye478)S7 Sib	CN NAM RILs
B79	(HZS/Ye478)S7 Sib	CN NAM RILs
B80	(HZS/Ye478)S7 Sib	CN NAM RILs
B81	(HZS/Ye478)S7 Sib	CN NAM RILs
B82	(HZS/Ye478)S7 Sib	CN NAM RILs
B83	(HZS/Ye478)S7 Sib	CN NAM RILs
B84	(HZS/Ye478)S7 Sib	CN NAM RILs
B85	(HZS/Ye478)S7 Sib	CN NAM RILs
B86	(HZS/Ye478)S7 Sib	CN NAM RILs
B87	(HZS/Ye478)S7 Sib	CN NAM RILs
B88	(HZS/Ye478)S7 Sib	CN NAM RILs
B89	(HZS/Ye478)S7 Sib	CN NAM RILs
B90	(HZS/Ye478)S7 Sib	CN NAM RILs
B91	(HZS/Ye478)S7 Sib	CN NAM RILs
B93	(HZS/Ye478)S7 Sib	CN NAM RILs
B94	(HZS/Ye478)S7 Sib	CN NAM RILs
B95	(HZS/Ye478)S7 Sib	CN NAM RILs
B96	(HZS/Ye478)S7 Sib	CN NAM RILs
B97	(HZS/Ye478)S7 Sib	CN NAM RILs
B98	(HZS/Ye478)S7 Sib	CN NAM RILs
B99	(HZS/Ye478)S7 Sib	CN NAM RILs
B100	(HZS/Ye478)S7 Sib	CN NAM RILs
B102	(HZS/Ye478)S7 Sib	CN NAM RILs
B103	(HZS/Ye478)S7 Sib	CN NAM RILs
B104	(HZS/Ye478)S7 Sib	CN NAM RILs
B105	(HZS/Ye478)S7 Sib	CN NAM RILs
B106	(HZS/Ye478)S7 Sib	CN NAM RILs
B107	(HZS/Ye478)S7 Sib	CN NAM RILs
B108	(HZS/Ye478)S7 Sib	CN NAM RILs
B109	(HZS/Ye478)S7 Sib	CN NAM RILs
B110	(HZS/Ye478)S7 Sib	CN NAM RILs
B111	(HZS/Ye478)S7 Sib	CN NAM RILs
B112	(HZS/Ye478)S6 Sib	CN NAM RILs
B113	(HZS/Ye478)S7 Sib	CN NAM RILs
B114	(HZS/Ye478)S7 Sib	CN NAM RILs
B115	(HZS/Ye478)S7 Sib	CN NAM RILs
B116	(HZS/Ye478)S7 Sib	CN NAM RILs
B117	(HZS/Ye478)S6 Sib	CN NAM RILs
B118	(HZS/Ye478)S7 Sib	CN NAM RILs
B119	(HZS/Ye478)S7 Sib	CN NAM RILs
B120	(HZS/Ye478)S7 Sib	CN NAM RILs
B121	(HZS/Ye478)S7 Sib	CN NAM RILs
B122	(HZS/Ye478)S7 Sib	CN NAM RILs
B123	(HZS/Ye478)S7 Sib	CN NAM RILs
B124	(HZS/Ye478)S6 Sib	CN NAM RILs
B125	(HZS/Ye478)S7 Sib	CN NAM RILs
B126	(HZS/Ye478)S7 Sib	CN NAM RILs
B127	(HZS/Ye478)S6 Sib	CN NAM RILs
B128	(HZS/Ye478)S7 Sib	CN NAM RILs
B129	(HZS/Ye478)S7 Sib	CN NAM RILs
B130	(HZS/Ye478)S7 Sib	CN NAM RILs
B131	(HZS/Ye478)S7 Sib	CN NAM RILs
B132	(HZS/Ye478)S7 Sib	CN NAM RILs
B133	(HZS/Ye478)S7 Sib	CN NAM RILs
B134	(HZS/Ye478)S7 Sib	CN NAM RILs
B135	(HZS/Ye478)S7 Sib	CN NAM RILs
B136	(HZS/Ye478)S7 Sib	CN NAM RILs
B137	(HZS/Ye478)S7 Sib	CN NAM RILs
B138	(HZS/Ye478)S7 Sib	CN NAM RILs
B139	(HZS/Ye478)S7 Sib	CN NAM RILs
B140	(HZS/Ye478)S7 Sib	CN NAM RILs
B141	(HZS/Ye478)S7 Sib	CN NAM RILs
B142	(HZS/Ye478)S7 Sib	CN NAM RILs
B143	(HZS/Ye478)S7 Sib	CN NAM RILs
B144	(HZS/Ye478)S7 Sib	CN NAM RILs
B145	(HZS/Ye478)S7 Sib	CN NAM RILs
B146	(HZS/Ye478)S7 Sib	CN NAM RILs
B147	(HZS/Ye478)S7 Sib	CN NAM RILs
B148	(HZS/Ye478)S7 Sib	CN NAM RILs
B149	(HZS/Ye478)S7 Sib	CN NAM RILs
B150	(HZS/Ye478)S7 Sib	CN NAM RILs
B151	(HZS/Ye478)S7 Sib	CN NAM RILs
B152	(HZS/Ye478)S7 Sib	CN NAM RILs
B153	(HZS/Ye478)S6 Sib	CN NAM RILs
B154	(HZS/Ye478)S7 Sib	CN NAM RILs
B155	(HZS/Ye478)S7 Sib	CN NAM RILs
B156	(HZS/Ye478)S7 Sib	CN NAM RILs
B157	(HZS/Ye478)S7 Sib	CN NAM RILs
B158	(HZS/Ye478)S7 Sib	CN NAM RILs
B159	(HZS/Ye478)S7 Sib	CN NAM RILs
B160	(HZS/Ye478)S7 Sib	CN NAM RILs
B161	(HZS/Ye478)S7 Sib	CN NAM RILs
B162	(HZS/Ye478)S7 Sib	CN NAM RILs
B163	(HZS/Ye478)S7 Sib	CN NAM RILs
B164	(HZS/Ye478)S7 Sib	CN NAM RILs
B165	(HZS/Ye478)S7 Sib	CN NAM RILs
B166	(HZS/Ye478)S7 Sib	CN NAM RILs
B167	(HZS/Ye478)S7 Sib	CN NAM RILs
B168	(HZS/Ye478)S7 Sib	CN NAM RILs
B169	(HZS/Ye478)S6 Sib	CN NAM RILs
B170	(HZS/Ye478)S7 Sib	CN NAM RILs
B171	(HZS/Ye478)S7 Sib	CN NAM RILs
B172	(HZS/Ye478)S7 Sib	CN NAM RILs
B173	(HZS/Ye478)S7 Sib	CN NAM RILs
B174	(HZS/Ye478)S7 Sib	CN NAM RILs
B175	(HZS/Ye478)S7 Sib	CN NAM RILs
B176	(HZS/Ye478)S7 Sib	CN NAM RILs
B177	(HZS/Ye478)S7 Sib	CN NAM RILs
B178	(HZS/Ye478)S7 Sib	CN NAM RILs
B179	(HZS/Ye478)S7 Sib	CN NAM RILs
B180	(HZS/Ye478)S7 Sib	CN NAM RILs
B181	(HZS/Ye478)S7 Sib	CN NAM RILs
B182	(HZS/Ye478)S7 Sib	CN NAM RILs
B183	(HZS/Ye478)S7 Sib	CN NAM RILs
B184	(HZS/Ye478)S7 Sib	CN NAM RILs
B185	(HZS/Ye478)S7 Sib	CN NAM RILs
B187	(HZS/Ye478)S7 Sib	CN NAM RILs
B189	(HZS/Ye478)S7 Sib	CN NAM RILs
C1	(HZS/ZHENG58)S7 Sib	CN NAM RILs
C2	(HZS/ZHENG58)S7 Sib	CN NAM RILs
C3	(HZS/ZHENG58)S7 Sib	CN NAM RILs
C4	(HZS/ZHENG58)S7 Sib	CN NAM RILs
C5	(HZS/ZHENG58)S7 Sib	CN NAM RILs
C6	(HZS/ZHENG58)S7 Sib	CN NAM RILs
C7	(HZS/ZHENG58)S7 Sib	CN NAM RILs
C8	(HZS/ZHENG58)S7 Sib	CN NAM RILs
C9	(HZS/ZHENG58)S7 Sib	CN NAM RILs
C10	(HZS/ZHENG58)S7 Sib	CN NAM RILs
C11	(HZS/ZHENG58)S7 Sib	CN NAM RILs
C12	(HZS/ZHENG58)S7 Sib	CN NAM RILs
C13	(HZS/ZHENG58)S7 Sib	CN NAM RILs
C14	(HZS/ZHENG58)S7 Sib	CN NAM RILs
C15	(HZS/ZHENG58)S7 Sib	CN NAM RILs
C16	(HZS/ZHENG58)S7 Sib	CN NAM RILs
C17	(HZS/ZHENG58)S7 Sib	CN NAM RILs
C18	(HZS/ZHENG58)S7 Sib	CN NAM RILs
C19	(HZS/ZHENG58)S7 Sib	CN NAM RILs
C20	(HZS/ZHENG58)S7 Sib	CN NAM RILs
C21	(HZS/ZHENG58)S7 Sib	CN NAM RILs
C22	(HZS/ZHENG58)S7 Sib	CN NAM RILs
C23	(HZS/ZHENG58)S7 Sib	CN NAM RILs
C24	(HZS/ZHENG58)S7 Sib	CN NAM RILs
C25	(HZS/ZHENG58)S7 Sib	CN NAM RILs
C27	(HZS/ZHENG58)S7 Sib	CN NAM RILs
C28	(HZS/ZHENG58)S7 Sib	CN NAM RILs
C29	(HZS/ZHENG58)S7 Sib	CN NAM RILs
C30	(HZS/ZHENG58)S7 Sib	CN NAM RILs
C31	(HZS/ZHENG58)S7 Sib	CN NAM RILs
C32	(HZS/ZHENG58)S7 Sib	CN NAM RILs
C33	(HZS/ZHENG58)S7 Sib	CN NAM RILs
C34	(HZS/ZHENG58)S7 Sib	CN NAM RILs
C35	(HZS/ZHENG58)S7 Sib	CN NAM RILs
C36	(HZS/ZHENG58)S7 Sib	CN NAM RILs
C37	(HZS/ZHENG58)S7 Sib	CN NAM RILs
C38	(HZS/ZHENG58)S7 Sib	CN NAM RILs
C39	(HZS/ZHENG58)S7 Sib	CN NAM RILs
C40	(HZS/ZHENG58)S7 Sib	CN NAM RILs
C41	(HZS/ZHENG58)S7 Sib	CN NAM RILs
C42	(HZS/ZHENG58)S7 Sib	CN NAM RILs
C43	(HZS/ZHENG58)S7 Sib	CN NAM RILs
C44	(HZS/ZHENG58)S7 Sib	CN NAM RILs
C45	(HZS/ZHENG58)S7 Sib	CN NAM RILs
C46	(HZS/ZHENG58)S7 Sib	CN NAM RILs
C47	(HZS/ZHENG58)S7 Sib	CN NAM RILs
C48	(HZS/ZHENG58)S7 Sib	CN NAM RILs
C49	(HZS/ZHENG58)S7 Sib	CN NAM RILs
C50	(HZS/ZHENG58)S7 Sib	CN NAM RILs
C51	(HZS/ZHENG58)S7 Sib	CN NAM RILs
C52	(HZS/ZHENG58)S7 Sib	CN NAM RILs
C53	(HZS/ZHENG58)S7 Sib	CN NAM RILs
C54	(HZS/ZHENG58)S7 Sib	CN NAM RILs
C55	(HZS/ZHENG58)S7 Sib	CN NAM RILs
C56	(HZS/ZHENG58)S7 Sib	CN NAM RILs
C57	(HZS/ZHENG58)S7 Sib	CN NAM RILs
C58	(HZS/ZHENG58)S7 Sib	CN NAM RILs
C59	(HZS/ZHENG58)S7 Sib	CN NAM RILs
C60	(HZS/ZHENG58)S7 Sib	CN NAM RILs
C61	(HZS/ZHENG58)S7 Sib	CN NAM RILs
C62	(HZS/ZHENG58)S7 Sib	CN NAM RILs
C63	(HZS/ZHENG58)S7 Sib	CN NAM RILs
C64	(HZS/ZHENG58)S7 Sib	CN NAM RILs
C65	(HZS/ZHENG58)S6 Sib	CN NAM RILs
C66	(HZS/ZHENG58)S7 Sib	CN NAM RILs
C67	(HZS/ZHENG58)S7 Sib	CN NAM RILs
C68	(HZS/ZHENG58)S7 Sib	CN NAM RILs
C69	(HZS/ZHENG58)S7 Sib	CN NAM RILs
C70	(HZS/ZHENG58)S7 Sib	CN NAM RILs
C71	(HZS/ZHENG58)S7 Sib	CN NAM RILs
C72	(HZS/ZHENG58)S7 Sib	CN NAM RILs
C73	(HZS/ZHENG58)S7 Sib	CN NAM RILs
C74	(HZS/ZHENG58)S7 Sib	CN NAM RILs
C75	(HZS/ZHENG58)S7 Sib	CN NAM RILs
C76	(HZS/ZHENG58)S7 Sib	CN NAM RILs
C77	(HZS/ZHENG58)S7 Sib	CN NAM RILs
C78	(HZS/ZHENG58)S7 Sib	CN NAM RILs
C79	(HZS/ZHENG58)S7 Sib	CN NAM RILs
C80	(HZS/ZHENG58)S7 Sib	CN NAM RILs
C81	(HZS/ZHENG58)S7 Sib	CN NAM RILs
C82	(HZS/ZHENG58)S7 Sib	CN NAM RILs
C83	(HZS/ZHENG58)S7 Sib	CN NAM RILs
C84	(HZS/ZHENG58)S7 Sib	CN NAM RILs
C85	(HZS/ZHENG58)S7 Sib	CN NAM RILs
C86	(HZS/ZHENG58)S7 Sib	CN NAM RILs
C87	(HZS/ZHENG58)S7 Sib	CN NAM RILs
C88	(HZS/ZHENG58)S7 Sib	CN NAM RILs
C89	(HZS/ZHENG58)S7 Sib	CN NAM RILs
C90	(HZS/ZHENG58)S7 Sib	CN NAM RILs
C91	(HZS/ZHENG58)S7 Sib	CN NAM RILs
C92	(HZS/ZHENG58)S7 Sib	CN NAM RILs
C93	(HZS/ZHENG58)S7 Sib	CN NAM RILs
C94	(HZS/ZHENG58)S7 Sib	CN NAM RILs
C95	(HZS/ZHENG58)S7 Sib	CN NAM RILs
C96	(HZS/ZHENG58)S7 Sib	CN NAM RILs
C97	(HZS/ZHENG58)S7 Sib	CN NAM RILs
C98	(HZS/ZHENG58)S7 Sib	CN NAM RILs
C99	(HZS/ZHENG58)S7 Sib	CN NAM RILs
C100	(HZS/ZHENG58)S7 Sib	CN NAM RILs
C101	(HZS/ZHENG58)S7 Sib	CN NAM RILs
C102	(HZS/ZHENG58)S7 Sib	CN NAM RILs
C103	(HZS/ZHENG58)S7 Sib	CN NAM RILs
C104	(HZS/ZHENG58)S7 Sib	CN NAM RILs
C105	(HZS/ZHENG58)S7 Sib	CN NAM RILs
C106	(HZS/ZHENG58)S7 Sib	CN NAM RILs
C107	(HZS/ZHENG58)S7 Sib	CN NAM RILs
C108	(HZS/ZHENG58)S7 Sib	CN NAM RILs
C109	(HZS/ZHENG58)S7 Sib	CN NAM RILs
C110	(HZS/ZHENG58)S7 Sib	CN NAM RILs
C111	(HZS/ZHENG58)S7 Sib	CN NAM RILs
C112	(HZS/ZHENG58)S7 Sib	CN NAM RILs
C113	(HZS/ZHENG58)S7 Sib	CN NAM RILs
C114	(HZS/ZHENG58)S7 Sib	CN NAM RILs
C115	(HZS/ZHENG58)S7 Sib	CN NAM RILs
C116	(HZS/ZHENG58)S7 Sib	CN NAM RILs
C117	(HZS/ZHENG58)S7 Sib	CN NAM RILs
C118	(HZS/ZHENG58)S7 Sib	CN NAM RILs
C119	(HZS/ZHENG58)S7 Sib	CN NAM RILs
C120	(HZS/ZHENG58)S7 Sib	CN NAM RILs
C121	(HZS/ZHENG58)S7 Sib	CN NAM RILs
C122	(HZS/ZHENG58)S7 Sib	CN NAM RILs
C123	(HZS/ZHENG58)S7 Sib	CN NAM RILs
C124	(HZS/ZHENG58)S7 Sib	CN NAM RILs
C125	(HZS/ZHENG58)S7 Sib	CN NAM RILs
C126	(HZS/ZHENG58)S7 Sib	CN NAM RILs
C127	(HZS/ZHENG58)S7 Sib	CN NAM RILs
C128	(HZS/ZHENG58)S7 Sib	CN NAM RILs
C129	(HZS/ZHENG58)S7 Sib	CN NAM RILs
C130	(HZS/ZHENG58)S7 Sib	CN NAM RILs
C131	(HZS/ZHENG58)S7 Sib	CN NAM RILs
C132	(HZS/ZHENG58)S7 Sib	CN NAM RILs
C133	(HZS/ZHENG58)S7 Sib	CN NAM RILs
C135	(HZS/ZHENG58)S7 Sib	CN NAM RILs
C136	(HZS/ZHENG58)S7 Sib	CN NAM RILs
C138	(HZS/ZHENG58)S7 Sib	CN NAM RILs
C139	(HZS/ZHENG58)S7 Sib	CN NAM RILs
C141	(HZS/ZHENG58)S7 Sib	CN NAM RILs
C142	(HZS/ZHENG58)S7 Sib	CN NAM RILs
C143	(HZS/ZHENG58)S7 Sib	CN NAM RILs
C144	(HZS/ZHENG58)S7 Sib	CN NAM RILs
C145	(HZS/ZHENG58)S7 Sib	CN NAM RILs
C146	(HZS/ZHENG58)S7 Sib	CN NAM RILs
C147	(HZS/ZHENG58)S7 Sib	CN NAM RILs
C148	(HZS/ZHENG58)S7 Sib	CN NAM RILs
C149	(HZS/ZHENG58)S7 Sib	CN NAM RILs
C150	(HZS/ZHENG58)S7 Sib	CN NAM RILs
C151	(HZS/ZHENG58)S7 Sib	CN NAM RILs
C152	(HZS/ZHENG58)S7 Sib	CN NAM RILs
C153	(HZS/ZHENG58)S7 Sib	CN NAM RILs
C154	(HZS/ZHENG58)S7 Sib	CN NAM RILs
C155	(HZS/ZHENG58)S7 Sib	CN NAM RILs
C156	(HZS/ZHENG58)S7 Sib	CN NAM RILs
C157	(HZS/ZHENG58)S7 Sib	CN NAM RILs
C158	(HZS/ZHENG58)S7 Sib	CN NAM RILs
C160	(HZS/ZHENG58)S7 Sib	CN NAM RILs
C161	(HZS/ZHENG58)S7 Sib	CN NAM RILs
C162	(HZS/ZHENG58)S7 Sib	CN NAM RILs
C163	(HZS/ZHENG58)S7 Sib	CN NAM RILs
C164	(HZS/ZHENG58)S7 Sib	CN NAM RILs
C165	(HZS/ZHENG58)S7 Sib	CN NAM RILs
C166	(HZS/ZHENG58)S7 Sib	CN NAM RILs
C167	(HZS/ZHENG58)S7 Sib	CN NAM RILs
C168	(HZS/ZHENG58)S7 Sib	CN NAM RILs
C169	(HZS/ZHENG58)S7 Sib	CN NAM RILs
C170	(HZS/ZHENG58)S7 Sib	CN NAM RILs
C171	(HZS/ZHENG58)S7 Sib	CN NAM RILs
C172	(HZS/ZHENG58)S7 Sib	CN NAM RILs
C173	(HZS/ZHENG58)S7 Sib	CN NAM RILs
C174	(HZS/ZHENG58)S7 Sib	CN NAM RILs
C175	(HZS/ZHENG58)S7 Sib	CN NAM RILs
C176	(HZS/ZHENG58)S7 Sib	CN NAM RILs
C177	(HZS/ZHENG58)S7 Sib	CN NAM RILs
C178	(HZS/ZHENG58)S7 Sib	CN NAM RILs
C179	(HZS/ZHENG58)S7 Sib	CN NAM RILs
C180	(HZS/ZHENG58)S7 Sib	CN NAM RILs
C181	(HZS/ZHENG58)S7 Sib	CN NAM RILs
C182	(HZS/ZHENG58)S7 Sib	CN NAM RILs
C183	(HZS/ZHENG58)S7 Sib	CN NAM RILs
C184	(HZS/ZHENG58)S7 Sib	CN NAM RILs
C185	(HZS/ZHENG58)S7 Sib	CN NAM RILs
C186	(HZS/ZHENG58)S7 Sib	CN NAM RILs
C187	(HZS/ZHENG58)S7 Sib	CN NAM RILs
C188	(HZS/ZHENG58)S7 Sib	CN NAM RILs
D1	(HZS/HUOBAI)S7 Sib	CN NAM RILs
D2	(HZS/HUOBAI)S7 Sib	CN NAM RILs
D3	(HZS/HUOBAI)S7 Sib	CN NAM RILs
D4	(HZS/HUOBAI)S7 Sib	CN NAM RILs
D5	(HZS/HUOBAI)S7 Sib	CN NAM RILs
D6	(HZS/HUOBAI)S7 Sib	CN NAM RILs
D7	(HZS/HUOBAI)S7 Sib	CN NAM RILs
D8	(HZS/HUOBAI)S7 Sib	CN NAM RILs
D9	(HZS/HUOBAI)S7 Sib	CN NAM RILs
D10	(HZS/HUOBAI)S7 Sib	CN NAM RILs
D11	(HZS/HUOBAI)S7 Sib	CN NAM RILs
D12	(HZS/HUOBAI)S7 Sib	CN NAM RILs
D13	(HZS/HUOBAI)S7 Sib	CN NAM RILs
D14	(HZS/HUOBAI)S7 Sib	CN NAM RILs
D15	(HZS/HUOBAI)S7 Sib	CN NAM RILs
D16	(HZS/HUOBAI)S7 Sib	CN NAM RILs
D17	(HZS/HUOBAI)S7 Sib	CN NAM RILs
D18	(HZS/HUOBAI)S7 Sib	CN NAM RILs
D19	(HZS/HUOBAI)S7 Sib	CN NAM RILs
D20	(HZS/HUOBAI)S7 Sib	CN NAM RILs
D21	(HZS/HUOBAI)S7 Sib	CN NAM RILs
D22	(HZS/HUOBAI)S7 Sib	CN NAM RILs
D23	(HZS/HUOBAI)S7 Sib	CN NAM RILs
D24	(HZS/HUOBAI)S7 Sib	CN NAM RILs
D25	(HZS/HUOBAI)S7 Sib	CN NAM RILs
D26	(HZS/HUOBAI)S7 Sib	CN NAM RILs
D27	(HZS/HUOBAI)S7 Sib	CN NAM RILs
D28	(HZS/HUOBAI)S7 Sib	CN NAM RILs
D29	(HZS/HUOBAI)S7 Sib	CN NAM RILs
D30	(HZS/HUOBAI)S7 Sib	CN NAM RILs
D31	(HZS/HUOBAI)S7 Sib	CN NAM RILs
D32	(HZS/HUOBAI)S7 Sib	CN NAM RILs
D33	(HZS/HUOBAI)S7 Sib	CN NAM RILs
D34	(HZS/HUOBAI)S7 Sib	CN NAM RILs
D35	(HZS/HUOBAI)S7 Sib	CN NAM RILs
D36	(HZS/HUOBAI)S7 Sib	CN NAM RILs
D37	(HZS/HUOBAI)S7 Sib	CN NAM RILs
D38	(HZS/HUOBAI)S7 Sib	CN NAM RILs
D39	(HZS/HUOBAI)S7 Sib	CN NAM RILs
D40	(HZS/HUOBAI)S7 Sib	CN NAM RILs
D41	(HZS/HUOBAI)S7 Sib	CN NAM RILs
D42	(HZS/HUOBAI)S7 Sib	CN NAM RILs
D43	(HZS/HUOBAI)S7 Sib	CN NAM RILs
D44	(HZS/HUOBAI)S7 Sib	CN NAM RILs
D45	(HZS/HUOBAI)S7 Sib	CN NAM RILs
D46	(HZS/HUOBAI)S7 Sib	CN NAM RILs
D47	(HZS/HUOBAI)S7 Sib	CN NAM RILs
D48	(HZS/HUOBAI)S7 Sib	CN NAM RILs
D50	(HZS/HUOBAI)S7 Sib	CN NAM RILs
D52	(HZS/HUOBAI)S7 Sib	CN NAM RILs
D53	(HZS/HUOBAI)S7 Sib	CN NAM RILs
D54	(HZS/HUOBAI)S7 Sib	CN NAM RILs
D55	(HZS/HUOBAI)S7 Sib	CN NAM RILs
D56	(HZS/HUOBAI)S6 Sib	CN NAM RILs
D57	(HZS/HUOBAI)S7 Sib	CN NAM RILs
D58	(HZS/HUOBAI)S7 Sib	CN NAM RILs
D59	(HZS/HUOBAI)S7 Sib	CN NAM RILs
D60	(HZS/HUOBAI)S7 Sib	CN NAM RILs
D61	(HZS/HUOBAI)S7 Sib	CN NAM RILs
D62	(HZS/HUOBAI)S7 Sib	CN NAM RILs
D63	(HZS/HUOBAI)S7 Sib	CN NAM RILs
D64	(HZS/HUOBAI)S7 Sib	CN NAM RILs
D65	(HZS/HUOBAI)S7 Sib	CN NAM RILs
D66	(HZS/HUOBAI)S7 Sib	CN NAM RILs
D67	(HZS/HUOBAI)S7 Sib	CN NAM RILs
D68	(HZS/HUOBAI)S7 Sib	CN NAM RILs
D69	(HZS/HUOBAI)S7 Sib	CN NAM RILs
D70	(HZS/HUOBAI)S7 Sib	CN NAM RILs
D71	(HZS/HUOBAI)S7 Sib	CN NAM RILs
D72	(HZS/HUOBAI)S6 Sib	CN NAM RILs
D73	(HZS/HUOBAI)S7 Sib	CN NAM RILs
D74	(HZS/HUOBAI)S7 Sib	CN NAM RILs
D75	(HZS/HUOBAI)S7 Sib	CN NAM RILs
D76	(HZS/HUOBAI)S7 Sib	CN NAM RILs
D77	(HZS/HUOBAI)S7 Sib	CN NAM RILs
D78	(HZS/HUOBAI)S7 Sib	CN NAM RILs
D79	(HZS/HUOBAI)S7 Sib	CN NAM RILs
D80	(HZS/HUOBAI)S7 Sib	CN NAM RILs
D81	(HZS/HUOBAI)S7 Sib	CN NAM RILs
D82	(HZS/HUOBAI)S7 Sib	CN NAM RILs
D83	(HZS/HUOBAI)S7 Sib	CN NAM RILs
D84	(HZS/HUOBAI)S7 Sib	CN NAM RILs
D85	(HZS/HUOBAI)S7 Sib	CN NAM RILs
D86	(HZS/HUOBAI)S7 Sib	CN NAM RILs
D87	(HZS/HUOBAI)S7 Sib	CN NAM RILs
D88	(HZS/HUOBAI)S7 Sib	CN NAM RILs
D89	(HZS/HUOBAI)S7 Sib	CN NAM RILs
D90	(HZS/HUOBAI)S7 Sib	CN NAM RILs
D91	(HZS/HUOBAI)S7 Sib	CN NAM RILs
D92	(HZS/HUOBAI)S7 Sib	CN NAM RILs
D93	(HZS/HUOBAI)S7 Sib	CN NAM RILs
D94	(HZS/HUOBAI)S7 Sib	CN NAM RILs
D95	(HZS/HUOBAI)S7 Sib	CN NAM RILs
D96	(HZS/HUOBAI)S7 Sib	CN NAM RILs
D97	(HZS/HUOBAI)S7 Sib	CN NAM RILs
D98	(HZS/HUOBAI)S7 Sib	CN NAM RILs
D99	(HZS/HUOBAI)S7 Sib	CN NAM RILs
D100	(HZS/HUOBAI)S7 Sib	CN NAM RILs
D101	(HZS/HUOBAI)S7 Sib	CN NAM RILs
D102	(HZS/HUOBAI)S7 Sib	CN NAM RILs
D103	(HZS/HUOBAI)S7 Sib	CN NAM RILs
D104	(HZS/HUOBAI)S7 Sib	CN NAM RILs
D105	(HZS/HUOBAI)S7 Sib	CN NAM RILs
D106	(HZS/HUOBAI)S7 Sib	CN NAM RILs
D107	(HZS/HUOBAI)S7 Sib	CN NAM RILs
D108	(HZS/HUOBAI)S7 Sib	CN NAM RILs
D109	(HZS/HUOBAI)S7 Sib	CN NAM RILs
D110	(HZS/HUOBAI)S7 Sib	CN NAM RILs
D111	(HZS/HUOBAI)S7 Sib	CN NAM RILs
D112	(HZS/HUOBAI)S7 Sib	CN NAM RILs
D113	(HZS/HUOBAI)S7 Sib	CN NAM RILs
D114	(HZS/HUOBAI)S7 Sib	CN NAM RILs
D116	(HZS/HUOBAI)S7 Sib	CN NAM RILs
D117	(HZS/HUOBAI)S7 Sib	CN NAM RILs
D118	(HZS/HUOBAI)S7 Sib	CN NAM RILs
D119	(HZS/HUOBAI)S7 Sib	CN NAM RILs
D120	(HZS/HUOBAI)S7 Sib	CN NAM RILs
D121	(HZS/HUOBAI)S7 Sib	CN NAM RILs
D122	(HZS/HUOBAI)S7 Sib	CN NAM RILs
D123	(HZS/HUOBAI)S7 Sib	CN NAM RILs
D124	(HZS/HUOBAI)S7 Sib	CN NAM RILs
D125	(HZS/HUOBAI)S7 Sib	CN NAM RILs
D126	(HZS/HUOBAI)S7 Sib	CN NAM RILs
D127	(HZS/HUOBAI)S7 Sib	CN NAM RILs
D128	(HZS/HUOBAI)S7 Sib	CN NAM RILs
D129	(HZS/HUOBAI)S7 Sib	CN NAM RILs
D130	(HZS/HUOBAI)S7 Sib	CN NAM RILs
D131	(HZS/HUOBAI)S7 Sib	CN NAM RILs
D132	(HZS/HUOBAI)S7 Sib	CN NAM RILs
D133	(HZS/HUOBAI)S7 Sib	CN NAM RILs
D134	(HZS/HUOBAI)S7 Sib	CN NAM RILs
D135	(HZS/HUOBAI)S7 Sib	CN NAM RILs
D136	(HZS/HUOBAI)S7 Sib	CN NAM RILs
D137	(HZS/HUOBAI)S7 Sib	CN NAM RILs
D138	(HZS/HUOBAI)S7 Sib	CN NAM RILs
D139	(HZS/HUOBAI)S6 Sib	CN NAM RILs
D140	(HZS/HUOBAI)S7 Sib	CN NAM RILs
D141	(HZS/HUOBAI)S7 Sib	CN NAM RILs
D143	(HZS/HUOBAI)S7 Sib	CN NAM RILs
D145	(HZS/HUOBAI)S7 Sib	CN NAM RILs
D146	(HZS/HUOBAI)S7 Sib	CN NAM RILs
D147	(HZS/HUOBAI)S7 Sib	CN NAM RILs
D148	(HZS/HUOBAI)S7 Sib	CN NAM RILs
D149	(HZS/HUOBAI)S7 Sib	CN NAM RILs
D150	(HZS/HUOBAI)S7 Sib	CN NAM RILs
D151	(HZS/HUOBAI)S7 Sib	CN NAM RILs
D152	(HZS/HUOBAI)S7 Sib	CN NAM RILs
D153	(HZS/HUOBAI)S7 Sib	CN NAM RILs
D154	(HZS/HUOBAI)S7 Sib	CN NAM RILs
D156	(HZS/HUOBAI)S7 Sib	CN NAM RILs
D157	(HZS/HUOBAI)S7 Sib	CN NAM RILs
D158	(HZS/HUOBAI)S7 Sib	CN NAM RILs
D159	(HZS/HUOBAI)S7 Sib	CN NAM RILs
D160	(HZS/HUOBAI)S7 Sib	CN NAM RILs
D161	(HZS/HUOBAI)S7 Sib	CN NAM RILs
D162	(HZS/HUOBAI)S7 Sib	CN NAM RILs
D163	(HZS/HUOBAI)S7 Sib	CN NAM RILs
D164	(HZS/HUOBAI)S7 Sib	CN NAM RILs
D165	(HZS/HUOBAI)S7 Sib	CN NAM RILs
D166	(HZS/HUOBAI)S7 Sib	CN NAM RILs
D167	(HZS/HUOBAI)S7 Sib	CN NAM RILs
D168	(HZS/HUOBAI)S7 Sib	CN NAM RILs
D169	(HZS/HUOBAI)S7 Sib	CN NAM RILs
D170	(HZS/HUOBAI)S7 Sib	CN NAM RILs
D171	(HZS/HUOBAI)S7 Sib	CN NAM RILs
D173	(HZS/HUOBAI)S7 Sib	CN NAM RILs
D175	(HZS/HUOBAI)S7 Sib	CN NAM RILs
D176	(HZS/HUOBAI)S7 Sib	CN NAM RILs
D177	(HZS/HUOBAI)S7 Sib	CN NAM RILs
D178	(HZS/HUOBAI)S7 Sib	CN NAM RILs
D179	(HZS/HUOBAI)S7 Sib	CN NAM RILs
D180	(HZS/HUOBAI)S7 Sib	CN NAM RILs
D181	(HZS/HUOBAI)S7 Sib	CN NAM RILs
D182	(HZS/HUOBAI)S7 Sib	CN NAM RILs
D183	(HZS/HUOBAI)S7 Sib	CN NAM RILs
D184	(HZS/HUOBAI)S7 Sib	CN NAM RILs
D185	(HZS/HUOBAI)S7 Sib	CN NAM RILs
D186	(HZS/HUOBAI)S7 Sib	CN NAM RILs
D187	(HZS/HUOBAI)S7 Sib	CN NAM RILs
D189	(HZS/HUOBAI)S7 Sib	CN NAM RILs
D190	(HZS/HUOBAI)S7 Sib	CN NAM RILs
D191	(HZS/HUOBAI)S7 Sib	CN NAM RILs
D192	(HZS/HUOBAI)S7 Sib	CN NAM RILs
E1	(HZS/QI319)S7 Sib	CN NAM RILs
E2	(HZS/QI319)S7 Sib	CN NAM RILs
E3	(HZS/QI319)S7 Sib	CN NAM RILs
E4	(HZS/QI319)S7 Sib	CN NAM RILs
E5	(HZS/QI319)S7 Sib	CN NAM RILs
E6	(HZS/QI319)S6 Sib	CN NAM RILs
E7	(HZS/QI319)S7 Sib	CN NAM RILs
E8	(HZS/QI319)S7 Sib	CN NAM RILs
E9	(HZS/QI319)S7 Sib	CN NAM RILs
E10	(HZS/QI319)S7 Sib	CN NAM RILs
E11	(HZS/QI319)S7 Sib	CN NAM RILs
E12	(HZS/QI319)S7 Sib	CN NAM RILs
E13	(HZS/QI319)S6 Sib	CN NAM RILs
E14	(HZS/QI319)S7 Sib	CN NAM RILs
E15	(HZS/QI319)S7 Sib	CN NAM RILs
E16	(HZS/QI319)S7 Sib	CN NAM RILs
E17	(HZS/QI319)S7 Sib	CN NAM RILs
E18	(HZS/QI319)S7 Sib	CN NAM RILs
E20	(HZS/QI319)S7 Sib	CN NAM RILs
E21	(HZS/QI319)S7 Sib	CN NAM RILs
E22	(HZS/QI319)S7 Sib	CN NAM RILs
E23	(HZS/QI319)S6 Sib	CN NAM RILs
E24	(HZS/QI319)S7 Sib	CN NAM RILs
E25	(HZS/QI319)S7 Sib	CN NAM RILs
E26	(HZS/QI319)S7 Sib	CN NAM RILs
E27	(HZS/QI319)S7 Sib	CN NAM RILs
E28	(HZS/QI319)S7 Sib	CN NAM RILs
E29	(HZS/QI319)S7 Sib	CN NAM RILs
E30	(HZS/QI319)S7 Sib	CN NAM RILs
E31	(HZS/QI319)S7 Sib	CN NAM RILs
E32	(HZS/QI319)S7 Sib	CN NAM RILs
E33	(HZS/QI319)S7 Sib	CN NAM RILs
E34	(HZS/QI319)S7 Sib	CN NAM RILs
E35	(HZS/QI319)S7 Sib	CN NAM RILs
E36	(HZS/QI319)S7 Sib	CN NAM RILs
E37	(HZS/QI319)S7 Sib	CN NAM RILs
E38	(HZS/QI319)S7 Sib	CN NAM RILs
E39	(HZS/QI319)S7 Sib	CN NAM RILs
E40	(HZS/QI319)S7 Sib	CN NAM RILs
E41	(HZS/QI319)S7 Sib	CN NAM RILs
E42	(HZS/QI319)S7 Sib	CN NAM RILs
E43	(HZS/QI319)S7 Sib	CN NAM RILs
E44	(HZS/QI319)S7 Sib	CN NAM RILs
E45	(HZS/QI319)S7 Sib	CN NAM RILs
E46	(HZS/QI319)S7 Sib	CN NAM RILs
E47	(HZS/QI319)S7 Sib	CN NAM RILs
E48	(HZS/QI319)S7 Sib	CN NAM RILs
E49	(HZS/QI319)S7 Sib	CN NAM RILs
E50	(HZS/QI319)S7 Sib	CN NAM RILs
E51	(HZS/QI319)S7 Sib	CN NAM RILs
E52	(HZS/QI319)S6 Sib	CN NAM RILs
E53	(HZS/QI319)S7 Sib	CN NAM RILs
E54	(HZS/QI319)S7 Sib	CN NAM RILs
E55	(HZS/QI319)S7 Sib	CN NAM RILs
E56	(HZS/QI319)S7 Sib	CN NAM RILs
E57	(HZS/QI319)S7 Sib	CN NAM RILs
E58	(HZS/QI319)S7 Sib	CN NAM RILs
E59	(HZS/QI319)S7 Sib	CN NAM RILs
E60	(HZS/QI319)S7 Sib	CN NAM RILs
E61	(HZS/QI319)S7 Sib	CN NAM RILs
E62	(HZS/QI319)S7 Sib	CN NAM RILs
E63	(HZS/QI319)S7 Sib	CN NAM RILs
E64	(HZS/QI319)S7 Sib	CN NAM RILs
E65	(HZS/QI319)S7 Sib	CN NAM RILs
E66	(HZS/QI319)S7 Sib	CN NAM RILs
E67	(HZS/QI319)S7 Sib	CN NAM RILs
E68	(HZS/QI319)S7 Sib	CN NAM RILs
E69	(HZS/QI319)S6 Sib	CN NAM RILs
E70	(HZS/QI319)S7 Sib	CN NAM RILs
E71	(HZS/QI319)S7 Sib	CN NAM RILs
E72	(HZS/QI319)S6 Sib	CN NAM RILs
E73	(HZS/QI319)S7 Sib	CN NAM RILs
E74	(HZS/QI319)S7 Sib	CN NAM RILs
E75	(HZS/QI319)S7 Sib	CN NAM RILs
E76	(HZS/QI319)S7 Sib	CN NAM RILs
E77	(HZS/QI319)S7 Sib	CN NAM RILs
E78	(HZS/QI319)S7 Sib	CN NAM RILs
E79	(HZS/QI319)S7 Sib	CN NAM RILs
E80	(HZS/QI319)S7 Sib	CN NAM RILs
E81	(HZS/QI319)S7 Sib	CN NAM RILs
E82	(HZS/QI319)S7 Sib	CN NAM RILs
E83	(HZS/QI319)S7 Sib	CN NAM RILs
E84	(HZS/QI319)S7 Sib	CN NAM RILs
E85	(HZS/QI319)S7 Sib	CN NAM RILs
E86	(HZS/QI319)S7 Sib	CN NAM RILs
E87	(HZS/QI319)S7 Sib	CN NAM RILs
E88	(HZS/QI319)S7 Sib	CN NAM RILs
E89	(HZS/QI319)S7 Sib	CN NAM RILs
E90	(HZS/QI319)S7 Sib	CN NAM RILs
E91	(HZS/QI319)S6 Sib	CN NAM RILs
E92	(HZS/QI319)S7 Sib	CN NAM RILs
E93	(HZS/QI319)S7 Sib	CN NAM RILs
E94	(HZS/QI319)S7 Sib	CN NAM RILs
E95	(HZS/QI319)S7 Sib	CN NAM RILs
E96	(HZS/QI319)S7 Sib	CN NAM RILs
E97	(HZS/QI319)S7 Sib	CN NAM RILs
E98	(HZS/QI319)S7 Sib	CN NAM RILs
E99	(HZS/QI319)S7 Sib	CN NAM RILs
E100	(HZS/QI319)S7 Sib	CN NAM RILs
E101	(HZS/QI319)S7 Sib	CN NAM RILs
E102	(HZS/QI319)S7 Sib	CN NAM RILs
E103	(HZS/QI319)S6 Sib	CN NAM RILs
E104	(HZS/QI319)S6 Sib	CN NAM RILs
E105	(HZS/QI319)S7 Sib	CN NAM RILs
E106	(HZS/QI319)S7 Sib	CN NAM RILs
E107	(HZS/QI319)S7 Sib	CN NAM RILs
E108	(HZS/QI319)S7 Sib	CN NAM RILs
E109	(HZS/QI319)S6 Sib	CN NAM RILs
E110	(HZS/QI319)S7 Sib	CN NAM RILs
E111	(HZS/QI319)S7 Sib	CN NAM RILs
E112	(HZS/QI319)S7 Sib	CN NAM RILs
E113	(HZS/QI319)S7 Sib	CN NAM RILs
E114	(HZS/QI319)S7 Sib	CN NAM RILs
E115	(HZS/QI319)S7 Sib	CN NAM RILs
E116	(HZS/QI319)S7 Sib	CN NAM RILs
E117	(HZS/QI319)S7 Sib	CN NAM RILs
E118	(HZS/QI319)S6 Sib	CN NAM RILs
E119	(HZS/QI319)S7 Sib	CN NAM RILs
E120	(HZS/QI319)S7 Sib	CN NAM RILs
E121	(HZS/QI319)S7 Sib	CN NAM RILs
E122	(HZS/QI319)S7 Sib	CN NAM RILs
E123	(HZS/QI319)S7 Sib	CN NAM RILs
E124	(HZS/QI319)S7 Sib	CN NAM RILs
E125	(HZS/QI319)S6 Sib	CN NAM RILs
E126	(HZS/QI319)S6 Sib	CN NAM RILs
E127	(HZS/QI319)S7 Sib	CN NAM RILs
E128	(HZS/QI319)S7 Sib	CN NAM RILs
E129	(HZS/QI319)S6 Sib	CN NAM RILs
E130	(HZS/QI319)S7 Sib	CN NAM RILs
E131	(HZS/QI319)S7 Sib	CN NAM RILs
E132	(HZS/QI319)S7 Sib	CN NAM RILs
E133	(HZS/QI319)S7 Sib	CN NAM RILs
E134	(HZS/QI319)S7 Sib	CN NAM RILs
E136	(HZS/QI319)S7 Sib	CN NAM RILs
E137	(HZS/QI319)S7 Sib	CN NAM RILs
E139	(HZS/QI319)S7 Sib	CN NAM RILs
E140	(HZS/QI319)S7 Sib	CN NAM RILs
E141	(HZS/QI319)S7 Sib	CN NAM RILs
E142	(HZS/QI319)S7 Sib	CN NAM RILs
E143	(HZS/QI319)S7 Sib	CN NAM RILs
E144	(HZS/QI319)S7 Sib	CN NAM RILs
E145	(HZS/QI319)S7 Sib	CN NAM RILs
E146	(HZS/QI319)S7 Sib	CN NAM RILs
E147	(HZS/QI319)S7 Sib	CN NAM RILs
E148	(HZS/QI319)S7 Sib	CN NAM RILs
E149	(HZS/QI319)S7 Sib	CN NAM RILs
E150	(HZS/QI319)S6 Sib	CN NAM RILs
E151	(HZS/QI319)S7 Sib	CN NAM RILs
E152	(HZS/QI319)S7 Sib	CN NAM RILs
E153	(HZS/QI319)S7 Sib	CN NAM RILs
E154	(HZS/QI319)S7 Sib	CN NAM RILs
E155	(HZS/QI319)S7 Sib	CN NAM RILs
E156	(HZS/QI319)S7 Sib	CN NAM RILs
E157	(HZS/QI319)S7 Sib	CN NAM RILs
E158	(HZS/QI319)S7 Sib	CN NAM RILs
E160	(HZS/QI319)S7 Sib	CN NAM RILs
E161	(HZS/QI319)S7 Sib	CN NAM RILs
E162	(HZS/QI319)S7 Sib	CN NAM RILs
E163	(HZS/QI319)S7 Sib	CN NAM RILs
E164	(HZS/QI319)S7 Sib	CN NAM RILs
E166	(HZS/QI319)S7 Sib	CN NAM RILs
E167	(HZS/QI319)S7 Sib	CN NAM RILs
E168	(HZS/QI319)S7 Sib	CN NAM RILs
E169	(HZS/QI319)S7 Sib	CN NAM RILs
E171	(HZS/QI319)S7 Sib	CN NAM RILs
E172	(HZS/QI319)S7 Sib	CN NAM RILs
E173	(HZS/QI319)S7 Sib	CN NAM RILs
F1	(HZS/WEIFENG322)S7 Sib	CN NAM RILs
F2	(HZS/WEIFENG322)S7 Sib	CN NAM RILs
F3	(HZS/WEIFENG322)S7 Sib	CN NAM RILs
F4	(HZS/WEIFENG322)S7 Sib	CN NAM RILs
F5	(HZS/WEIFENG322)S7 Sib	CN NAM RILs
F6	(HZS/WEIFENG322)S7 Sib	CN NAM RILs
F7	(HZS/WEIFENG322)S6 Sib	CN NAM RILs
F8	(HZS/WEIFENG322)S7 Sib	CN NAM RILs
F9	(HZS/WEIFENG322)S7 Sib	CN NAM RILs
F10	(HZS/WEIFENG322)S7 Sib	CN NAM RILs
F11	(HZS/WEIFENG322)S7 Sib	CN NAM RILs
F14	(HZS/WEIFENG322)S7 Sib	CN NAM RILs
F15	(HZS/WEIFENG322)S7 Sib	CN NAM RILs
F17	(HZS/WEIFENG322)S7 Sib	CN NAM RILs
F19	(HZS/WEIFENG322)S7 Sib	CN NAM RILs
F20	(HZS/WEIFENG322)S7 Sib	CN NAM RILs
F21	(HZS/WEIFENG322)S7 Sib	CN NAM RILs
F22	(HZS/WEIFENG322)S6 Sib	CN NAM RILs
F23	(HZS/WEIFENG322)S7 Sib	CN NAM RILs
F24	(HZS/WEIFENG322)S7 Sib	CN NAM RILs
F25	(HZS/WEIFENG322)S6 Sib	CN NAM RILs
F26	(HZS/WEIFENG322)S7 Sib	CN NAM RILs
F28	(HZS/WEIFENG322)S7 Sib	CN NAM RILs
F29	(HZS/WEIFENG322)S7 Sib	CN NAM RILs
F30	(HZS/WEIFENG322)S6 Sib	CN NAM RILs
F31	(HZS/WEIFENG322)S7 Sib	CN NAM RILs
F33	(HZS/WEIFENG322)S6 Sib	CN NAM RILs
F34	(HZS/WEIFENG322)S7 Sib	CN NAM RILs
F35	(HZS/WEIFENG322)S7 Sib	CN NAM RILs
F37	(HZS/WEIFENG322)S7 Sib	CN NAM RILs
F38	(HZS/WEIFENG322)S6 Sib	CN NAM RILs
F40	(HZS/WEIFENG322)S7 Sib	CN NAM RILs
F41	(HZS/WEIFENG322)S7 Sib	CN NAM RILs
F42	(HZS/WEIFENG322)S7 Sib	CN NAM RILs
F43	(HZS/WEIFENG322)S7 Sib	CN NAM RILs
F44	(HZS/WEIFENG322)S7 Sib	CN NAM RILs
F45	(HZS/WEIFENG322)S7 Sib	CN NAM RILs
F46	(HZS/WEIFENG322)S7 Sib	CN NAM RILs
F47	(HZS/WEIFENG322)S7 Sib	CN NAM RILs
F48	(HZS/WEIFENG322)S7 Sib	CN NAM RILs
F50	(HZS/WEIFENG322)S6 Sib	CN NAM RILs
F51	(HZS/WEIFENG322)S7 Sib	CN NAM RILs
F52	(HZS/WEIFENG322)S7 Sib	CN NAM RILs
F53	(HZS/WEIFENG322)S7 Sib	CN NAM RILs
F54	(HZS/WEIFENG322)S7 Sib	CN NAM RILs
F55	(HZS/WEIFENG322)S7 Sib	CN NAM RILs
F56	(HZS/WEIFENG322)S7 Sib	CN NAM RILs
F57	(HZS/WEIFENG322)S7 Sib	CN NAM RILs
F58	(HZS/WEIFENG322)S7 Sib	CN NAM RILs
F59	(HZS/WEIFENG322)S7 Sib	CN NAM RILs
F60	(HZS/WEIFENG322)S7 Sib	CN NAM RILs
F61	(HZS/WEIFENG322)S7 Sib	CN NAM RILs
F62	(HZS/WEIFENG322)S7 Sib	CN NAM RILs
F63	(HZS/WEIFENG322)S7 Sib	CN NAM RILs
F64	(HZS/WEIFENG322)S7 Sib	CN NAM RILs
F65	(HZS/WEIFENG322)S7 Sib	CN NAM RILs
F66	(HZS/WEIFENG322)S7 Sib	CN NAM RILs
F67	(HZS/WEIFENG322)S7 Sib	CN NAM RILs
F68	(HZS/WEIFENG322)S7 Sib	CN NAM RILs
F70	(HZS/WEIFENG322)S6 Sib	CN NAM RILs
F71	(HZS/WEIFENG322)S7 Sib	CN NAM RILs
F72	(HZS/WEIFENG322)S7 Sib	CN NAM RILs
F73	(HZS/WEIFENG322)S7 Sib	CN NAM RILs
F74	(HZS/WEIFENG322)S7 Sib	CN NAM RILs
F75	(HZS/WEIFENG322)S7 Sib	CN NAM RILs
F76	(HZS/WEIFENG322)S7 Sib	CN NAM RILs
F77	(HZS/WEIFENG322)S7 Sib	CN NAM RILs
F78	(HZS/WEIFENG322)S7 Sib	CN NAM RILs
F79	(HZS/WEIFENG322)S7 Sib	CN NAM RILs
F80	(HZS/WEIFENG322)S7 Sib	CN NAM RILs
F81	(HZS/WEIFENG322)S6 Sib	CN NAM RILs
F82	(HZS/WEIFENG322)S7 Sib	CN NAM RILs
F83	(HZS/WEIFENG322)S7 Sib	CN NAM RILs
F84	(HZS/WEIFENG322)S7 Sib	CN NAM RILs
F86	(HZS/WEIFENG322)S7 Sib	CN NAM RILs
F87	(HZS/WEIFENG322)S7 Sib	CN NAM RILs
F88	(HZS/WEIFENG322)S6 Sib	CN NAM RILs
F89	(HZS/WEIFENG322)S6 Sib	CN NAM RILs
F90	(HZS/WEIFENG322)S7 Sib	CN NAM RILs
F91	(HZS/WEIFENG322)S6 Sib	CN NAM RILs
F92	(HZS/WEIFENG322)S7 Sib	CN NAM RILs
F93	(HZS/WEIFENG322)S7 Sib	CN NAM RILs
F94	(HZS/WEIFENG322)S7 Sib	CN NAM RILs
F95	(HZS/WEIFENG322)S7 Sib	CN NAM RILs
F96	(HZS/WEIFENG322)S7 Sib	CN NAM RILs
F97	(HZS/WEIFENG322)S7 Sib	CN NAM RILs
F98	(HZS/WEIFENG322)S7 Sib	CN NAM RILs
F99	(HZS/WEIFENG322)S6 Sib	CN NAM RILs
F100	(HZS/WEIFENG322)S7 Sib	CN NAM RILs
F101	(HZS/WEIFENG322)S6 Sib	CN NAM RILs
F103	(HZS/WEIFENG322)S6 Sib	CN NAM RILs
F104	(HZS/WEIFENG322)S6 Sib	CN NAM RILs
F106	(HZS/WEIFENG322)S7 Sib	CN NAM RILs
F107	(HZS/WEIFENG322)S7 Sib	CN NAM RILs
F108	(HZS/WEIFENG322)S7 Sib	CN NAM RILs
F109	(HZS/WEIFENG322)S7 Sib	CN NAM RILs
F110	(HZS/WEIFENG322)S6 Sib	CN NAM RILs
F111	(HZS/WEIFENG322)S7 Sib	CN NAM RILs
F112	(HZS/WEIFENG322)S7 Sib	CN NAM RILs
F113	(HZS/WEIFENG322)S7 Sib	CN NAM RILs
F114	(HZS/WEIFENG322)S7 Sib	CN NAM RILs
F115	(HZS/WEIFENG322)S7 Sib	CN NAM RILs
F116	(HZS/WEIFENG322)S7 Sib	CN NAM RILs
F117	(HZS/WEIFENG322)S7 Sib	CN NAM RILs
F118	(HZS/WEIFENG322)S7 Sib	CN NAM RILs
F120	(HZS/WEIFENG322)S7 Sib	CN NAM RILs
F121	(HZS/WEIFENG322)S7 Sib	CN NAM RILs
F122	(HZS/WEIFENG322)S7 Sib	CN NAM RILs
F123	(HZS/WEIFENG322)S6 Sib	CN NAM RILs
F124	(HZS/WEIFENG322)S7 Sib	CN NAM RILs
F125	(HZS/WEIFENG322)S7 Sib	CN NAM RILs
F126	(HZS/WEIFENG322)S7 Sib	CN NAM RILs
F127	(HZS/WEIFENG322)S7 Sib	CN NAM RILs
F128	(HZS/WEIFENG322)S7 Sib	CN NAM RILs
F129	(HZS/WEIFENG322)S7 Sib	CN NAM RILs
F130	(HZS/WEIFENG322)S7 Sib	CN NAM RILs
F131	(HZS/WEIFENG322)S7 Sib	CN NAM RILs
F132	(HZS/WEIFENG322)S7 Sib	CN NAM RILs
F135	(HZS/WEIFENG322)S7 Sib	CN NAM RILs
F136	(HZS/WEIFENG322)S7 Sib	CN NAM RILs
F137	(HZS/WEIFENG322)S7 Sib	CN NAM RILs
F138	(HZS/WEIFENG322)S7 Sib	CN NAM RILs
F139	(HZS/WEIFENG322)S7 Sib	CN NAM RILs
F140	(HZS/WEIFENG322)S7 Sib	CN NAM RILs
F141	(HZS/WEIFENG322)S7 Sib	CN NAM RILs
F142	(HZS/WEIFENG322)S7 Sib	CN NAM RILs
F143	(HZS/WEIFENG322)S7 Sib	CN NAM RILs
F144	(HZS/WEIFENG322)S7 Sib	CN NAM RILs
F147	(HZS/WEIFENG322)S6 Sib	CN NAM RILs
F148	(HZS/WEIFENG322)S7 Sib	CN NAM RILs
F149	(HZS/WEIFENG322)S7 Sib	CN NAM RILs
F150	(HZS/WEIFENG322)S7 Sib	CN NAM RILs
F151	(HZS/WEIFENG322)S7 Sib	CN NAM RILs
F152	(HZS/WEIFENG322)S7 Sib	CN NAM RILs
F153	(HZS/WEIFENG322)S7 Sib	CN NAM RILs
F154	(HZS/WEIFENG322)S6 Sib	CN NAM RILs
F155	(HZS/WEIFENG322)S7 Sib	CN NAM RILs
F157	(HZS/WEIFENG322)S6 Sib	CN NAM RILs
F159	(HZS/WEIFENG322)S6 Sib	CN NAM RILs
F160	(HZS/WEIFENG322)S7 Sib	CN NAM RILs
F161	(HZS/WEIFENG322)S7 Sib	CN NAM RILs
F162	(HZS/WEIFENG322)S7 Sib	CN NAM RILs
F163	(HZS/WEIFENG322)S7 Sib	CN NAM RILs
F164	(HZS/WEIFENG322)S7 Sib	CN NAM RILs
F165	(HZS/WEIFENG322)S7 Sib	CN NAM RILs
F166	(HZS/WEIFENG322)S7 Sib	CN NAM RILs
F167	(HZS/WEIFENG322)S7 Sib	CN NAM RILs
F168	(HZS/WEIFENG322)S7 Sib	CN NAM RILs
F169	(HZS/WEIFENG322)S7 Sib	CN NAM RILs
F170	(HZS/WEIFENG322)S7 Sib	CN NAM RILs
F171	(HZS/WEIFENG322)S7 Sib	CN NAM RILs
F172	(HZS/WEIFENG322)S7 Sib	CN NAM RILs
F174	(HZS/WEIFENG322)S7 Sib	CN NAM RILs
F175	(HZS/WEIFENG322)S7 Sib	CN NAM RILs
F176	(HZS/WEIFENG322)S7 Sib	CN NAM RILs
F177	(HZS/WEIFENG322)S7 Sib	CN NAM RILs
F178	(HZS/WEIFENG322)S7 Sib	CN NAM RILs
F179	(HZS/WEIFENG322)S6 Sib	CN NAM RILs
F180	(HZS/WEIFENG322)S7 Sib	CN NAM RILs
F181	(HZS/WEIFENG322)S7 Sib	CN NAM RILs
F182	(HZS/WEIFENG322)S6 Sib	CN NAM RILs
F183	(HZS/WEIFENG322)S7 Sib	CN NAM RILs
F184	(HZS/WEIFENG322)S7 Sib	CN NAM RILs
F185	(HZS/WEIFENG322)S7 Sib	CN NAM RILs
F186	(HZS/WEIFENG322)S7 Sib	CN NAM RILs
F187	(HZS/WEIFENG322)S6 Sib	CN NAM RILs
F188	(HZS/WEIFENG322)S7 Sib	CN NAM RILs
F189	(HZS/WEIFENG322)S7 Sib	CN NAM RILs
F190	(HZS/WEIFENG322)S7 Sib	CN NAM RILs
F191	(HZS/WEIFENG322)S7 Sib	CN NAM RILs
F192	(HZS/WEIFENG322)S7 Sib	CN NAM RILs
F193	(HZS/WEIFENG322)S7 Sib	CN NAM RILs
F195	(HZS/WEIFENG322)S7 Sib	CN NAM RILs
F196	(HZS/WEIFENG322)S7 Sib	CN NAM RILs
F197	(HZS/WEIFENG322)S7 Sib	CN NAM RILs
F198	(HZS/WEIFENG322)S7 Sib	CN NAM RILs
F200	(HZS/WEIFENG322)S7 Sib	CN NAM RILs
F201	(HZS/WEIFENG322)S7 Sib	CN NAM RILs
F202	(HZS/WEIFENG322)S7 Sib	CN NAM RILs
F203	(HZS/WEIFENG322)S6 Sib	CN NAM RILs
F204	(HZS/WEIFENG322)S7 Sib	CN NAM RILs
F205	(HZS/WEIFENG322)S7 Sib	CN NAM RILs
F206	(HZS/WEIFENG322)S7 Sib	CN NAM RILs
F207	(HZS/WEIFENG322)S7 Sib	CN NAM RILs
G1	(HZS/LU28)S7 Sib	CN NAM RILs
G2	(HZS/LU28)S7 Sib	CN NAM RILs
G3	(HZS/LU28)S7 Sib	CN NAM RILs
G4	(HZS/LU28)S7 Sib	CN NAM RILs
G6	(HZS/LU28)S7 Sib	CN NAM RILs
G7	(HZS/LU28)S7 Sib	CN NAM RILs
G8	(HZS/LU28)S7 Sib	CN NAM RILs
G10	(HZS/LU28)S7 Sib	CN NAM RILs
G11	(HZS/LU28)S7 Sib	CN NAM RILs
G12	(HZS/LU28)S7 Sib	CN NAM RILs
G13	(HZS/LU28)S7 Sib	CN NAM RILs
G14	(HZS/LU28)S7 Sib	CN NAM RILs
G15	(HZS/LU28)S6 Sib	CN NAM RILs
G16	(HZS/LU28)S7 Sib	CN NAM RILs
G17	(HZS/LU28)S7 Sib	CN NAM RILs
G18	(HZS/LU28)S7 Sib	CN NAM RILs
G20	(HZS/LU28)S7 Sib	CN NAM RILs
G21	(HZS/LU28)S7 Sib	CN NAM RILs
G22	(HZS/LU28)S7 Sib	CN NAM RILs
G23	(HZS/LU28)S7 Sib	CN NAM RILs
G24	(HZS/LU28)S7 Sib	CN NAM RILs
G25	(HZS/LU28)S7 Sib	CN NAM RILs
G26	(HZS/LU28)S7 Sib	CN NAM RILs
G27	(HZS/LU28)S7 Sib	CN NAM RILs
G28	(HZS/LU28)S7 Sib	CN NAM RILs
G29	(HZS/LU28)S7 Sib	CN NAM RILs
G30	(HZS/LU28)S7 Sib	CN NAM RILs
G31	(HZS/LU28)S7 Sib	CN NAM RILs
G32	(HZS/LU28)S7 Sib	CN NAM RILs
G33	(HZS/LU28)S7 Sib	CN NAM RILs
G34	(HZS/LU28)S7 Sib	CN NAM RILs
G35	(HZS/LU28)S7 Sib	CN NAM RILs
G36	(HZS/LU28)S7 Sib	CN NAM RILs
G37	(HZS/LU28)S7 Sib	CN NAM RILs
G38	(HZS/LU28)S7 Sib	CN NAM RILs
G39	(HZS/LU28)S7 Sib	CN NAM RILs
G40	(HZS/LU28)S7 Sib	CN NAM RILs
G41	(HZS/LU28)S6 Sib	CN NAM RILs
G42	(HZS/LU28)S7 Sib	CN NAM RILs
G43	(HZS/LU28)S7 Sib	CN NAM RILs
G44	(HZS/LU28)S7 Sib	CN NAM RILs
G45	(HZS/LU28)S7 Sib	CN NAM RILs
G46	(HZS/LU28)S7 Sib	CN NAM RILs
G47	(HZS/LU28)S7 Sib	CN NAM RILs
G48	(HZS/LU28)S7 Sib	CN NAM RILs
G49	(HZS/LU28)S7 Sib	CN NAM RILs
G50	(HZS/LU28)S7 Sib	CN NAM RILs
G51	(HZS/LU28)S7 Sib	CN NAM RILs
G52	(HZS/LU28)S7 Sib	CN NAM RILs
G53	(HZS/LU28)S7 Sib	CN NAM RILs
G54	(HZS/LU28)S7 Sib	CN NAM RILs
G55	(HZS/LU28)S7 Sib	CN NAM RILs
G56	(HZS/LU28)S7 Sib	CN NAM RILs
G57	(HZS/LU28)S7 Sib	CN NAM RILs
G58	(HZS/LU28)S7 Sib	CN NAM RILs
G59	(HZS/LU28)S7 Sib	CN NAM RILs
G60	(HZS/LU28)S7 Sib	CN NAM RILs
G61	(HZS/LU28)S7 Sib	CN NAM RILs
G62	(HZS/LU28)S7 Sib	CN NAM RILs
G63	(HZS/LU28)S7 Sib	CN NAM RILs
G64	(HZS/LU28)S7 Sib	CN NAM RILs
G65	(HZS/LU28)S7 Sib	CN NAM RILs
G66	(HZS/LU28)S7 Sib	CN NAM RILs
G67	(HZS/LU28)S7 Sib	CN NAM RILs
G68	(HZS/LU28)S7 Sib	CN NAM RILs
G69	(HZS/LU28)S7 Sib	CN NAM RILs
G70	(HZS/LU28)S7 Sib	CN NAM RILs
G71	(HZS/LU28)S7 Sib	CN NAM RILs
G73	(HZS/LU28)S7 Sib	CN NAM RILs
G74	(HZS/LU28)S7 Sib	CN NAM RILs
G75	(HZS/LU28)S7 Sib	CN NAM RILs
G76	(HZS/LU28)S7 Sib	CN NAM RILs
G77	(HZS/LU28)S7 Sib	CN NAM RILs
G78	(HZS/LU28)S7 Sib	CN NAM RILs
G79	(HZS/LU28)S7 Sib	CN NAM RILs
G80	(HZS/LU28)S7 Sib	CN NAM RILs
G81	(HZS/LU28)S7 Sib	CN NAM RILs
G82	(HZS/LU28)S7 Sib	CN NAM RILs
G83	(HZS/LU28)S7 Sib	CN NAM RILs
G84	(HZS/LU28)S7 Sib	CN NAM RILs
G85	(HZS/LU28)S7 Sib	CN NAM RILs
G86	(HZS/LU28)S7 Sib	CN NAM RILs
G87	(HZS/LU28)S7 Sib	CN NAM RILs
G88	(HZS/LU28)S7 Sib	CN NAM RILs
G89	(HZS/LU28)S7 Sib	CN NAM RILs
G90	(HZS/LU28)S7 Sib	CN NAM RILs
G91	(HZS/LU28)S7 Sib	CN NAM RILs
G92	(HZS/LU28)S7 Sib	CN NAM RILs
G93	(HZS/LU28)S7 Sib	CN NAM RILs
G94	(HZS/LU28)S7 Sib	CN NAM RILs
G95	(HZS/LU28)S7 Sib	CN NAM RILs
G97	(HZS/LU28)S7 Sib	CN NAM RILs
G98	(HZS/LU28)S6 Sib	CN NAM RILs
G99	(HZS/LU28)S7 Sib	CN NAM RILs
G100	(HZS/LU28)S7 Sib	CN NAM RILs
G101	(HZS/LU28)S7 Sib	CN NAM RILs
G102	(HZS/LU28)S7 Sib	CN NAM RILs
G103	(HZS/LU28)S7 Sib	CN NAM RILs
G104	(HZS/LU28)S7 Sib	CN NAM RILs
G106	(HZS/LU28)S7 Sib	CN NAM RILs
G107	(HZS/LU28)S7 Sib	CN NAM RILs
G108	(HZS/LU28)S7 Sib	CN NAM RILs
G109	(HZS/LU28)S7 Sib	CN NAM RILs
G110	(HZS/LU28)S7 Sib	CN NAM RILs
G112	(HZS/LU28)S6 Sib	CN NAM RILs
G113	(HZS/LU28)S7 Sib	CN NAM RILs
G115	(HZS/LU28)S7 Sib	CN NAM RILs
G116	(HZS/LU28)S7 Sib	CN NAM RILs
G117	(HZS/LU28)S7 Sib	CN NAM RILs
G118	(HZS/LU28)S7 Sib	CN NAM RILs
G119	(HZS/LU28)S7 Sib	CN NAM RILs
G120	(HZS/LU28)S7 Sib	CN NAM RILs
G121	(HZS/LU28)S7 Sib	CN NAM RILs
G122	(HZS/LU28)S7 Sib	CN NAM RILs
G123	(HZS/LU28)S7 Sib	CN NAM RILs
G124	(HZS/LU28)S7 Sib	CN NAM RILs
G126	(HZS/LU28)S7 Sib	CN NAM RILs
G127	(HZS/LU28)S7 Sib	CN NAM RILs
G128	(HZS/LU28)S7 Sib	CN NAM RILs
G129	(HZS/LU28)S7 Sib	CN NAM RILs
G130	(HZS/LU28)S7 Sib	CN NAM RILs
G131	(HZS/LU28)S7 Sib	CN NAM RILs
G132	(HZS/LU28)S7 Sib	CN NAM RILs
G133	(HZS/LU28)S7 Sib	CN NAM RILs
G134	(HZS/LU28)S7 Sib	CN NAM RILs
G135	(HZS/LU28)S7 Sib	CN NAM RILs
G136	(HZS/LU28)S7 Sib	CN NAM RILs
G137	(HZS/LU28)S7 Sib	CN NAM RILs
G139	(HZS/LU28)S7 Sib	CN NAM RILs
G140	(HZS/LU28)S7 Sib	CN NAM RILs
G141	(HZS/LU28)S7 Sib	CN NAM RILs
G142	(HZS/LU28)S7 Sib	CN NAM RILs
G143	(HZS/LU28)S7 Sib	CN NAM RILs
G144	(HZS/LU28)S7 Sib	CN NAM RILs
G145	(HZS/LU28)S7 Sib	CN NAM RILs
G146	(HZS/LU28)S7 Sib	CN NAM RILs
G147	(HZS/LU28)S7 Sib	CN NAM RILs
G148	(HZS/LU28)S7 Sib	CN NAM RILs
G149	(HZS/LU28)S7 Sib	CN NAM RILs
G150	(HZS/LU28)S7 Sib	CN NAM RILs
G151	(HZS/LU28)S7 Sib	CN NAM RILs
G152	(HZS/LU28)S7 Sib	CN NAM RILs
G153	(HZS/LU28)S7 Sib	CN NAM RILs
G154	(HZS/LU28)S7 Sib	CN NAM RILs
G155	(HZS/LU28)S7 Sib	CN NAM RILs
G156	(HZS/LU28)S7 Sib	CN NAM RILs
G157	(HZS/LU28)S7 Sib	CN NAM RILs
G158	(HZS/LU28)S7 Sib	CN NAM RILs
G159	(HZS/LU28)S7 Sib	CN NAM RILs
G160	(HZS/LU28)S7 Sib	CN NAM RILs
G161	(HZS/LU28)S7 Sib	CN NAM RILs
G162	(HZS/LU28)S7 Sib	CN NAM RILs
G163	(HZS/LU28)S7 Sib	CN NAM RILs
G164	(HZS/LU28)S7 Sib	CN NAM RILs
G165	(HZS/LU28)S7 Sib	CN NAM RILs
G167	(HZS/LU28)S7 Sib	CN NAM RILs
G168	(HZS/LU28)S7 Sib	CN NAM RILs
G169	(HZS/LU28)S7 Sib	CN NAM RILs
G170	(HZS/LU28)S7 Sib	CN NAM RILs
G171	(HZS/LU28)S7 Sib	CN NAM RILs
G172	(HZS/LU28)S7 Sib	CN NAM RILs
G173	(HZS/LU28)S7 Sib	CN NAM RILs
G174	(HZS/LU28)S7 Sib	CN NAM RILs
G175	(HZS/LU28)S7 Sib	CN NAM RILs
G176	(HZS/LU28)S7 Sib	CN NAM RILs
G178	(HZS/LU28)S7 Sib	CN NAM RILs
G179	(HZS/LU28)S7 Sib	CN NAM RILs
G180	(HZS/LU28)S7 Sib	CN NAM RILs
G182	(HZS/LU28)S7 Sib	CN NAM RILs
G183	(HZS/LU28)S7 Sib	CN NAM RILs
G184	(HZS/LU28)S7 Sib	CN NAM RILs
G185	(HZS/LU28)S7 Sib	CN NAM RILs
G186	(HZS/LU28)S7 Sib	CN NAM RILs
G187	(HZS/LU28)S7 Sib	CN NAM RILs
G188	(HZS/LU28)S7 Sib	CN NAM RILs
G189	(HZS/LU28)S7 Sib	CN NAM RILs
G190	(HZS/LU28)S7 Sib	CN NAM RILs
G191	(HZS/LU28)S7 Sib	CN NAM RILs
G192	(HZS/LU28)S7 Sib	CN NAM RILs
G194	(HZS/LU28)S7 Sib	CN NAM RILs
G195	(HZS/LU28)S7 Sib	CN NAM RILs
G197	(HZS/LU28)S7 Sib	CN NAM RILs
G200	(HZS/LU28)S7 Sib	CN NAM RILs
G202	(HZS/LU28)S7 Sib	CN NAM RILs
J1	(HZS/HUANGYESI3)S7 Sib	CN NAM RILs
J2	(HZS/HUANGYESI3)S7 Sib	CN NAM RILs
J3	(HZS/HUANGYESI3)S7 Sib	CN NAM RILs
J4	(HZS/HUANGYESI3)S7 Sib	CN NAM RILs
J5	(HZS/HUANGYESI3)S7 Sib	CN NAM RILs
J6	(HZS/HUANGYESI3)S7 Sib	CN NAM RILs
J7	(HZS/HUANGYESI3)S7 Sib	CN NAM RILs
J8	(HZS/HUANGYESI3)S7 Sib	CN NAM RILs
J9	(HZS/HUANGYESI3)S7 Sib	CN NAM RILs
J10	(HZS/HUANGYESI3)S7 Sib	CN NAM RILs
J11	(HZS/HUANGYESI3)S7 Sib	CN NAM RILs
J12	(HZS/HUANGYESI3)S7 Sib	CN NAM RILs
J13	(HZS/HUANGYESI3)S7 Sib	CN NAM RILs
J14	(HZS/HUANGYESI3)S7 Sib	CN NAM RILs
J15	(HZS/HUANGYESI3)S7 Sib	CN NAM RILs
J16	(HZS/HUANGYESI3)S7 Sib	CN NAM RILs
J17	(HZS/HUANGYESI3)S7 Sib	CN NAM RILs
J18	(HZS/HUANGYESI3)S7 Sib	CN NAM RILs
J19	(HZS/HUANGYESI3)S7 Sib	CN NAM RILs
J20	(HZS/HUANGYESI3)S7 Sib	CN NAM RILs
J21	(HZS/HUANGYESI3)S7 Sib	CN NAM RILs
J22	(HZS/HUANGYESI3)S7 Sib	CN NAM RILs
J23	(HZS/HUANGYESI3)S7 Sib	CN NAM RILs
J24	(HZS/HUANGYESI3)S7 Sib	CN NAM RILs
J25	(HZS/HUANGYESI3)S7 Sib	CN NAM RILs
J26	(HZS/HUANGYESI3)S7 Sib	CN NAM RILs
J27	(HZS/HUANGYESI3)S7 Sib	CN NAM RILs
J28	(HZS/HUANGYESI3)S7 Sib	CN NAM RILs
J29	(HZS/HUANGYESI3)S7 Sib	CN NAM RILs
J30	(HZS/HUANGYESI3)S7 Sib	CN NAM RILs
J31	(HZS/HUANGYESI3)S7 Sib	CN NAM RILs
J32	(HZS/HUANGYESI3)S7 Sib	CN NAM RILs
J33	(HZS/HUANGYESI3)S7 Sib	CN NAM RILs
J34	(HZS/HUANGYESI3)S6 Sib	CN NAM RILs
J35	(HZS/HUANGYESI3)S7 Sib	CN NAM RILs
J36	(HZS/HUANGYESI3)S7 Sib	CN NAM RILs
J37	(HZS/HUANGYESI3)S7 Sib	CN NAM RILs
J38	(HZS/HUANGYESI3)S7 Sib	CN NAM RILs
J39	(HZS/HUANGYESI3)S7 Sib	CN NAM RILs
J40	(HZS/HUANGYESI3)S7 Sib	CN NAM RILs
J41	(HZS/HUANGYESI3)S7 Sib	CN NAM RILs
J42	(HZS/HUANGYESI3)S7 Sib	CN NAM RILs
J43	(HZS/HUANGYESI3)S7 Sib	CN NAM RILs
J44	(HZS/HUANGYESI3)S7 Sib	CN NAM RILs
J45	(HZS/HUANGYESI3)S7 Sib	CN NAM RILs
J46	(HZS/HUANGYESI3)S7 Sib	CN NAM RILs
J47	(HZS/HUANGYESI3)S7 Sib	CN NAM RILs
J48	(HZS/HUANGYESI3)S7 Sib	CN NAM RILs
J49	(HZS/HUANGYESI3)S7 Sib	CN NAM RILs
J51	(HZS/HUANGYESI3)S7 Sib	CN NAM RILs
J52	(HZS/HUANGYESI3)S7 Sib	CN NAM RILs
J53	(HZS/HUANGYESI3)S7 Sib	CN NAM RILs
[truncated: 651 more rows]

## Sheet: Table S2 
Table S2 Tassel traits observed across different environments. "11BJ","11CC","11NC","11TA","11XX","12XX" represented 2011 year in Beijing, 2011 year in Changchun, 2011 in Nanchong, 2011 year in Tai'an, 2011 year in Xinxiang, 2012 year in Xinxiang, respectivley. "2009BJ","2009HN","2009XJ","2010BJ","2010HN","2010XJ" represented 2009 year in Beijing,2009 year in He'nan,2009 year in Xinjiang,2010 yea…
Lines	Populations	Environments	Tassel length (TL) (cm)	Tassel primary branch number (TBN)
Sheai16	CN AP	11BJ	32.7083	6.08333
Cheng435	CN AP	11BJ	26.2333	7.93333
Ji69	CN AP	11BJ	28.375	14.25
Xing26	CN AP	11BJ	24.7	12.5
Xuan6	CN AP	11BJ	34.5417	11.4583
Zhangjin6	CN AP	11BJ	28.875	14.2667
Zhonghuang64	CN AP	11BJ	27.6	5.7
Ziduosui	CN AP	11BJ	25.25	12.4583
13A/O2	CN AP	11BJ	25.625	26.5
327	CN AP	11BJ	32.625	11.375
85Bai41	CN AP	11BJ	36.5417	9.5
85Bai64	CN AP	11BJ	36.5833	7.45833
91Huang15	CN AP	11BJ	36.8333	16.4167
Chaoxianbai	CN AP	11BJ	35.5	10.3
Chi545	CN AP	11BJ	37.675	10.425
Danhuang02	CN AP	11BJ	31.5333	26.8333
Dong623/02	CN AP	11BJ	37.8	12.1
Fu130	CN AP	11BJ	24.5	13.3333
Fu844	CN AP	11BJ	30.5	12.3
Gan41	CN AP	11BJ	34.9	20.4
HDa_5	CN AP	11BJ	34.0667	15.9333
Ji866	CN AP	11BJ	30.7083	12.125
Ji876	CN AP	11BJ	30.65	7.125
Jiao30602	CN AP	11BJ	28	7.25
Jiu03	CN AP	11BJ	30	6.35
FusheA	CN AP	11BJ	26.8	26.3
2005	CN AP	11BJ	25.6667	14.1667
H205	CN AP	11BJ	31.6667	15.5
Huangjin63	CN AP	11BJ	29.625	19.5
Jinnuo	CN AP	11BJ	29.05	23.775
Longkang15	CN AP	11BJ	33.2	9.9
Shuang105	CN AP	11BJ	33.75	21.125
Yan11	CN AP	11BJ	36	9.7
Yan156	CN AP	11BJ	26.5	10.5
Yanlai(2)	CN AP	11BJ	27.7083	8.66667
32	CN AP	11BJ	30.9	13.2
75_24	CN AP	11BJ	40.8	19
Ai154	CN AP	11BJ	31.6	17.525
Dai6	CN AP	11BJ	32.75	11.5
Qi410	CN AP	11BJ	34.7	13.5
Shuangtaiwu	CN AP	11BJ	35.125	16.25
Wutang448	CN AP	11BJ	33.725	12.3
Xiangai3	CN AP	11BJ	40.1	16.6
Zhengbai11	CN AP	11BJ	34.125	16.5
Zongtong3	CN AP	11BJ	24.375	7.08333
030_1	CN AP	11BJ	29.75	11.35
CWu215B	CN AP	11BJ	34.6	12.825
Cai48_1111	CN AP	11BJ	38	11.5
Wu202	CN AP	11BJ	32.6	11.9
Wuxi205	CN AP	11BJ	30.875	14.975
75_322	CN AP	11BJ	35.9	8.775
75_364	CN AP	11BJ	35.525	2.95
BC19	CN AP	11BJ	27.5	18.0417
BC4B	CN AP	11BJ	27	9.5
F522	CN AP	11BJ	27.55	10.75
Ning55	CN AP	11BJ	34.3333	7.33333
Timpunia_1	CN AP	11BJ	37.3333	13.8333
Zhong128	CN AP	11BJ	27.9	17.1
A509	CN AP	11BJ	28	15.5
CG10	CN AP	11BJ	30.7667	8.7
CML67	CN AP	11BJ	32.95	27.175
H114	CN AP	11BJ	26.8333	8.33333
Tzi8	CN AP	11BJ	34	12.625
444	CN AP	11BJ	31.25	13
785	CN AP	11BJ	30.2083	9.54167
92Huang7	CN AP	11BJ	28.7	11.4333
A632	CN AP	11BJ	30.2333	8.5
B73	CN AP	11BJ	29.3	8.65
Huobai	CN AP	11BJ	28.625	21.4
K12	CN AP	11BJ	33.3	5.66667
Chihuang32	CN AP	11BJ	30.7	5.4
CML58	CN AP	11BJ	25.8	22
De811	CN AP	11BJ	33.25	6.25
Lo1067	CN AP	11BJ	25.875	15.525
Lo1125	CN AP	11BJ	27.2	8.7
RW64A	CN AP	11BJ	22.7667	7.93333
C107	CN AP	11BJ	26.7	11.7333
GB	CN AP	11BJ	35.9	7.9
Liao4271	CN AP	11BJ	27.5333	12.6
Zhong741	CN AP	11BJ	35.4	8
79028	CN AP	11BJ	25.7667	6.86667
Cheng2	CN AP	11BJ	21	13
Chengbei711	CN AP	11BJ	27.5	2.45
D729	CN AP	11BJ	25.375	1.5
Huotanghuang17	CN AP	11BJ	33.625	8.5
Xinglun5_9	CN AP	11BJ	39.325	12.45
Zhang21	CN AP	11BJ	38.4	12.1
Zhangxi913	CN AP	11BJ	34	11.8
Zhong451	CN AP	11BJ	31.875	7.275
Ziyu3	CN AP	11BJ	30.15	17.7
85Huang14	CN AP	11BJ	32.55	7.525
96201	CN AP	11BJ	35.05	23.1
Ji846	CN AP	11BJ	34.7	13.1
Luyuan133	CN AP	11BJ	22	6.375
Tie222	CN AP	11BJ	24.625	14.125
Tai1/Lg	CN AP	11BJ	37.8667	3.43333
107	CN AP	11BJ	26.35	8.075
87_20	CN AP	11BJ	28	13.5
Fu8538	CN AP	11BJ	31.25	9.5
Fu8703	CN AP	11BJ	27.8	11.3
Qi35	CN AP	11BJ	30.5	8.25
Wanxi23	CN AP	11BJ	24.175	8.7
1029	CN AP	11BJ	25.15	9.5
6	CN AP	11BJ	35.6	5.9
897	CN AP	11BJ	30.525	18
BaiU8112	CN AP	11BJ	34.5833	11.125
Ernan24	CN AP	11BJ	35.875	17.9583
Yue20_3	CN AP	11BJ	26.125	14.375
L005	CN AP	11BJ	32.5	17.3
L069	CN AP	11BJ	32.1	14.6
Qiu23	CN AP	11BJ	33.5	13.9
S001	CN AP	11BJ	39.375	4.625
Wu306	CN AP	11BJ	29.75	9.75
72_105	CN AP	11BJ	29.0833	7.625
F516	CN AP	11BJ	29.1	7.3
Song1145	CN AP	11BJ	38.4	5.3
YX46	CN AP	11BJ	35.625	10.625
A495	CN AP	11BJ	25.5	17.5
C103	CN AP	11BJ	32.2083	13.4167
L105	CN AP	11BJ	35.075	14.175
X178	CN AP	11BJ	22.7	8.225
Pa405	CN AP	11BJ	23.8	15
Qi319	CN AP	11BJ	34.9	14.6
Va35	CN AP	11BJ	28.3	10.1
Zheng58	CN AP	11BJ	31.8667	8.3
92Huang40	CN AP	11BJ	36.2	12.7
Aijin525	CN AP	11BJ	29.375	26
Huangyesi3	CN AP	11BJ	27.3	14.7
Lu28	CN AP	11BJ	24.8	20
Mo17	CN AP	11BJ	30.1	12.2
DaMO	CN AP	11BJ	26.05	14.225
Dan340	CN AP	11BJ	30.2	15.2
Fu96	CN AP	11BJ	28.85	11.325
Guan17_1	CN AP	11BJ	37.4583	7.5
Luyuan92	CN AP	11BJ	38.375	4.95833
P138	CN AP	11BJ	34.075	9.15
Shen135	CN AP	11BJ	34.3	8.5
Zhangxi28	CN AP	11BJ	31.25	13.5
Bai197	CN AP	11BJ	27.15	12.275
H2	CN AP	11BJ	32.2	15
Han102	CN AP	11BJ	34.225	13.425
Jingnuo2	CN AP	11BJ	21.1667	7.125
Jinsui54	CN AP	11BJ	29.4	12.725
Jitian15	CN AP	11BJ	25.5	16.4
Yi113	CN AP	11BJ	26.725	13.55
Yi12	CN AP	11BJ	24.45	8.85
B12	CN AP	11BJ	31.0667	8.83333
Baihe43	CN AP	11BJ	31.1667	9.16667
Dan3101	CN AP	11BJ	30.9	20.075
Dan3116	CN AP	11BJ	32.6667	24.8333
Fu8527	CN AP	11BJ	38.3333	5.83333
Ji870	CN AP	11BJ	29.7	13.275
Jiu22	CN AP	11BJ	25.6667	13.1667
Liao2202	CN AP	11BJ	29.35	16.15
Liao7794	CN AP	11BJ	31	9.4
Lu45	CN AP	11BJ	29.7333	20.6
Zhebai1	CN AP	11BJ	22.125	13.75
Ye8112	CN AP	11BJ	27.2	7.2
90Ha502	CN AP	11BJ	24.8333	14.7
91af361	CN AP	11BJ	40.3	17.8
Fu8529	CN AP	11BJ	30.925	16.075
Fu8716	CN AP	11BJ	23.6667	20
Longkang279	CN AP	11BJ	32.5	15.625
Lu65	CN AP	11BJ	31.7333	18.125
Yan103	CN AP	11BJ	37	17.4
Yan38	CN AP	11BJ	32.5667	17.6667
Yanlai(3)	CN AP	11BJ	40.125	16.05
Ye8112	CN AP	11BJ	27.2	7.2
Yi67	CN AP	11BJ	33.75	6.70833
Yuanwu02	CN AP	11BJ	35.625	4.325
79131	CN AP	11BJ	19.5	13.75
Da255	CN AP	11BJ	38.1	13.8
Jiao05	CN AP	11BJ	27.675	16.75
Qi318	CN AP	11BJ	28.9	9.3
Qin8_22_1	CN AP	11BJ	22.375	17.1667
Yue267_1_1	CN AP	11BJ	29.8	14.3
Yue267_3_1	CN AP	11BJ	28.4583	12.25
Yue39_4	CN AP	11BJ	29.25	13.825
Yue89A12_1	CN AP	11BJ	31	12.5
Yue89E4_2	CN AP	11BJ	38.25	14.6
48_2	CN AP	11BJ	29.8	14.1
75_14Gao	CN AP	11BJ	28.7667	20.7333
Cai11_8	CN AP	11BJ	33.3	18.925
Meibao	CN AP	11BJ	33.5	20.9
Ning37	CN AP	11BJ	30.6	14.4
Ning45	CN AP	11BJ	34.975	11.725
Wei3322	CN AP	11BJ	38.25	16.625
Wu302	CN AP	11BJ	27.8	19.6
Wu308	CN AP	11BJ	32.5	16.3
Wu312	CN AP	11BJ	34.675	6.2
Yunnan9_6	CN AP	11BJ	33.3333	17.6
Zong548_1521	CN AP	11BJ	31.2	13.9
72_125	CN AP	11BJ	27	21.8
Han21	CN AP	11BJ	29.475	6.75
NN14B	CN AP	11BJ	33.275	14.3
Zhongxi042	CN AP	11BJ	31.725	10.525
Zhongyin15	CN AP	11BJ	22.75	15.625
ZPON7	CN AP	11BJ	33.3	4.775
FR218	CN AP	11BJ	24.75	10.475
P51	CN AP	11BJ	34.1	14
5003	CN AP	11BJ	33.5	18.55
55113_3_3_5	CN AP	11BJ	26.975	14.125
91Huang5	CN AP	11BJ	34.525	16.3
DH65232(DH9)	CN AP	11BJ	31.375	15.1
Huangzaosi	CN AP	11BJ	29.625	20
Weifeng322	CN AP	11BJ	30.5	7.4
Ye478	CN AP	11BJ	23.0333	19.4
Zi330	CN AP	11BJ	35.9	20.7
E28	CN AP	11BJ	28.4	21.5
H21	CN AP	11BJ	27.7	3.675
HR962	CN AP	11BJ	24.9667	20.8333
K36	CN AP	11BJ	31.2	10.4
Liao2204	CN AP	11BJ	27.3	17.2
Liao5110	CN AP	11BJ	28.9333	10.9
Longkang1	CN AP	11BJ	37	8.5
AR226_2Lida	CN AP	11BJ	26.8	17.9
HuangC	CN AP	11BJ	36.625	14.375
Ji833	CN AP	11BJ	28.3	12.4
M9	CN AP	11BJ	35.825	10.625
CML61	CN AP	11BJ	44	18
Ji432	CN AP	11BJ	36.8	16.8
M3736	CN AP	11BJ	38.625	17.4
Yi49	CN AP	11BJ	32.4	18.8
Zao49	CN AP	11BJ	34.3333	5.25
3514	CN AP	11BJ	36.0833	6.20833
82Huangzaosi	CN AP	11BJ	34.125	15.125
Chihuang14	CN AP	11BJ	29.8333	4.41667
Dan3115	CN AP	11BJ	27.8	17.6
Fu842	CN AP	11BJ	30.5	13.55
Fu85	CN AP	11BJ	25.3	14.4
Fu8521	CN AP	11BJ	30.5	11.4
RC103/Luo31B	CN AP	11BJ	32.725	23.75
Fanrong2	CN AP	11BJ	30.25	8.675
Fengke1	CN AP	11BJ	36.6667	13.3333
Fu8701	CN AP	11BJ	28.3333	9.4
Yan85	CN AP	11BJ	27.6	15
200_24_13413	CN AP	11BJ	23.8	14
Chang7Daxian1	CN AP	11BJ	34.8333	10.875
ShuangM9B_1	CN AP	11BJ	31.2	14.7
Feng263	CN AP	11BJ	33	22.1667
Feng273	CN AP	11BJ	40.8333	14.8667
Jiu138_5	CN AP	11BJ	31.175	14.8
Ning24	CN AP	11BJ	39.4333	13.9
Ning36	CN AP	11BJ	32.875	13.1667
Pop_1111	CN AP	11BJ	26.5	14.3
SZ3	CN AP	11BJ	30.9	11.725
Wu125	CN AP	11BJ	32.3	4.275
Zongxi241	CN AP	11BJ	35.725	10.8
18	CN AP	11BJ	31.825	15.925
GR29086_3	CN AP	11BJ	22.6667	7.04167
MP704	CN AP	11BJ	35.5	14.1667
Zhongyin10	CN AP	11BJ	30.0417	5.70833
M256	CN AP	11BJ	37.6667	17
CN165	CN AP	11BJ	33.9	12.2
Duo229	CN AP	11BJ	30.2	16.4
Hua160	CN AP	11BJ	30	12.9
Chang7_2	CN AP	11BJ	22.1	22.2
Cheng18	CN AP	11BJ	37	6.33333
Ji63	CN AP	11BJ	29.7	12.7
CML125_2Pianma	CN AP	11BJ	36.1667	20.75
84_126_15_1	CN AP	11BJ	28.75	22
VG85_5	CN AP	11BJ	27.2	11.75
XZ19	CN AP	11BJ	26.9	12.1
D801	CN AP	11BJ	29.0667	10.4667
112_O2	CN AP	11BJ	27.35	5.1
Zhonger_02	CN AP	11BJ	25.2333	16.5
707	CN AP	11BJ	37.9	17.2
F520_1redcob	CN AP	11BJ	31.825	9.95
H66/6	CN AP	11BJ	27.775	8.625
P39/su	CN AP	11BJ	26.125	19.55
W5543/su	CN AP	11BJ	27.7917	10.7333
W6786/su	CN AP	11BJ	33.375	20.625
Za5125/su	CN AP	11BJ	25.675	38.8
Ye488	CN AP	11BJ	30	19.6667
L9010_3/O2	CN AP	11BJ	40.2	22.4
Dan9046	CN AP	11BJ	29.875	11.875
JiuC546	CN AP	11BJ	37.5	9.7
08_641	CN AP	11BJ	44.2	4.4
9058	CN AP	11BJ	23.8	13.7
R08	CN AP	11BJ	42.25	8.5
Zhong106	CN AP	11BJ	28.3333	10.875
18599	CN AP	11BJ	30.5	15.2
Liao3162	CN AP	11BJ	30.7	9.9
B97	CN AP	11BJ	31.6	15.6
Si_144	CN AP	11BJ	33.25	8.85
K10	CN AP	11BJ	38.25	11.5
08_64	CN AP	11BJ	39.75	8.375
Longkang11	CN AP	11BJ	36.375	8.75
Dan598	CN AP	11BJ	32.875	15.425
Zong31	CN AP	11BJ	35.8	8.775
A801	CN AP	11BJ	36.7667	12.4
C8605_2	CN AP	11BJ	21.4	6.8
W9706	CN AP	11BJ	29.8333	5.83333
3189	CN AP	11BJ	21.4	12.1
Jing89	CN AP	11BJ	23.2333	8.13333
LD175_1	CN AP	11BJ	27.9667	6.6
Nan21_3	CN AP	11BJ	28.4	15.6
LD61	CN AP	11BJ	32.7	17.3
Suwan1611	CN AP	11BJ	35.5	10.6
Ji854	CN AP	11BJ	32.525	13.3
Wenhuang31413	CN AP	11BJ	30.525	15.8
Tianya4	CN AP	11BJ	28.6	15.1
Q1261	CN AP	11BJ	30.8	5.4
Jing7huang	CN AP	11BJ	35.1	13.9
HD568	CN AP	11BJ	NaN	NaN
Baiyesi	CN AP	11BJ	31.7	10.2
S122	CN AP	11BJ	NaN	NaN
Jing7	CN AP	11BJ	33.8	13.475
Ye515	CN AP	11BJ	26.875	7.75
5237	CN AP	11BJ	27.975	17.375
Ji856	CN AP	11BJ	27.775	10.8
LX03_2	CN AP	11BJ	30.5667	10.8333
Mo17	CN AP	11BJ	30.1	12.2
502	CN AP	11BJ	28.8	18.7
M14	CN AP	11BJ	28.625	2.125
Dhuang212	CN AP	11BJ	29.575	9.875
Wu109	CN AP	11BJ	34.5	15.6
92_8	CN AP	11BJ	24.1	23.3
Tai183	CN AP	11BJ	29.15	20.05
LX9801	CN AP	11BJ	30.4167	6.83333
Lu9	CN AP	11BJ	NaN	NaN
Xi502	CN AP	11BJ	31.825	6.5
Zheng87_1	CN AP	11BJ	29.6	7.3
Su75	CN AP	11BJ	28.5	11.25
Jiao51	CN AP	11BJ	31.1	22.2
Zheng22	CN AP	11BJ	30.025	22.4
Hengbai522	CN AP	11BJ	22.5	7.5
Danhuang34	CN AP	11BJ	24.5	8.3
F7	CN AP	11BJ	28.2	7.3
Q3012	CN AP	11BJ	39.225	14.25
F72	CN AP	11BJ	25.6	9.675
Shen125	CN AP	11BJ	35.1	10.6
Mo17Ht	CN AP	11BJ	33.65	6.4
Suixi701	CN AP	11BJ	29.4583	16.8333
78599	CN AP	11BJ	29.625	14.825
Suixi601	CN AP	11BJ	29.9	9.85
Jingnuo6	CN AP	11BJ	20.5	13.8333
Dan3130	CN AP	11BJ	32.7	8.5
Bainuo6	CN AP	11BJ	24	7.25
B37	CN AP	11BJ	25.8333	7
Duohuang29	CN AP	11BJ	27.7	8.3
7922	CN AP	11BJ	25.875	4.5
M54	CN AP	11BJ	NaN	NaN
Ye488	CN AP	11BJ	30	19.6667
Ningchen20	CN AP	11BJ	NaN	NaN
Ye107	CN AP	11BJ	21.75	4.95
Ningchen07	CN AP	11BJ	NaN	NaN
Tangsipingtou	CN AP	11BJ	26.45	16.4
8723	CN AP	11BJ	30.5833	9.125
Zong3	CN AP	11BJ	31.25	14.75
Huangyesi	CN AP	11BJ	32	15.75
Guangyou5	CN AP	11BJ	34.8	17.9
Ji444	CN AP	11BJ	32.475	12.425
Zun90110	CN AP	11BJ	37	10.6
Shuang741	CN AP	11BJ	24.775	17.225
Duohangjin	CN AP	11BJ	39.25	20.4167
DH40	CN AP	11BJ	39.7	12.8
Tai184	CN AP	11BJ	33	12.0333
196	CN AP	11BJ	27.8	8.8
Lan766_4_2	CN AP	11BJ	38.2	13.8
Ji853	CN AP	11BJ	36.2	11.6
91huang10	CN AP	11BJ	32.275	1.9
Xun928	CN AP	11BJ	23.6	24.2
Xing83	CN AP	11BJ	23.4	10.8333
Jing24	CN AP	11BJ	33.6667	9.93333
Shen137	CN AP	11BJ	34.4	15.5
Jing404	CN AP	11BJ	37.1	13.2
Ji880	CN AP	11BJ	32.6	9.8
Ji35	CN AP	11BJ	31.3	8.1
Yan172	CN AP	11BJ	29.85	15.4
Wu314	CN AP	11BJ	40.9	4.43333
148	CN AP	11BJ	30.875	8.83333
D619	CN AP	11BJ	29.9	10.8
Tie9010	CN AP	11BJ	26.975	14.5
8902	CN AP	11BJ	29.8333	8.16667
KL2	CN AP	11BJ	30.125	9.375
x48B	CN AP	11BJ	30.65	14.3
Ay3566	CN AP	11BJ	33.5	3.79167
D801	CN AP	11BJ	29.0667	10.4667
5311	CN AP	11BJ	29.125	14.75
Zhong5493	CN AP	11BJ	31.5	7.95833
HR3	CN AP	11BJ	31.0417	12.75
7331	CN AP	11BJ	32.9167	20.875
H891	CN AP	11BJ	23.6667	8.95833
HZ120	CN AP	11BJ	32.8	12.5
H153	CN AP	11BJ	30.625	11.05
Ji833	CN AP	11BJ	28.3	12.4
930	CN AP	11BJ	36.3333	6.7
Bei11	CN AP	11BJ	38.15	5.26667
Lian1538	CN AP	11BJ	38.1	7.8
Tie98033_1	CN AP	11BJ	35.875	8.15
Shen151	CN AP	11BJ	30.15	9.325
Niu2_1	CN AP	11BJ	25.8	10.2
XF27	CN AP	11BJ	35.875	14.625
48_2	CN AP	11BJ	29.8	14.1
1121	CN AP	11BJ	32.5833	12.875
D185	CN AP	11BJ	32.9	8.7
Ji818	CN AP	11BJ	33.375	9.375
CT52C	CN AP	11BJ	40.75	11.625
Tie7922	CN AP	11BJ	32.125	8.225
H1208	CN AP	11BJ	30.45	9.875
W2H03	CN AP	11BJ	31.5	6.2
200B	CN AP	11BJ	29.5	12.625
7026B	CN AP	11BJ	31.375	14.25
Jia13	CN AP	11BJ	34.925	9.675
W136_87	CN AP	11BJ	30.2	24.9
KL6	CN AP	11BJ	40.4583	11.2083
Zhongzi03	CN AP	11BJ	31	11.3333
Q4502	CN AP	11BJ	27.575	6.25
Shen3336	CN AP	11BJ	26.6333	6.46667
288	CN AP	11BJ	27	14
Huangchanga	CN AP	11BJ	33.2	9.9
KL4	CN AP	11BJ	28.6667	7.75
Dan99chang	CN AP	11BJ	29.875	8.70833
Wang94	CN AP	11BJ	32.1333	17.6667
B98	CN AP	11BJ	29.9333	9.16667
Mei22	CN AP	11BJ	34.7	6.45
Dan717	CN AP	11BJ	40.9	7.25
Yu374	CN AP	11BJ	33.3	13.9
wk12	CN AP	11BJ	29.4	5.4
CL11	CN AP	11BJ	NaN	NaN
Suixi606	CN AP	11BJ	37.9	5
LX006a	CN AP	11BJ	34.3	4.125
HZ121	CN AP	11BJ	32.5833	8.75
Hai1134	CN AP	11BJ	34.8	11.225
412	CN AP	11BJ	32	9.7
D883	CN AP	11BJ	34.6	15.5
ChangD	CN AP	11BJ	33.875	8.725
931	CN AP	11BJ	30.875	5.925
7146	CN AP	11BJ	33.5	15.5
Ji842	CN AP	11BJ	NaN	NaN
Xun926	CN AP	11BJ	NaN	NaN
Hai9818	CN AP	11BJ	31.9667	10.9667
MO113	CN AP	11BJ	31.65	4.55
Liao3053	CN AP	11BJ	30.7	7.3
Jing54	CN AP	11BJ	36.2667	8.3
HR210	CN AP	11BJ	30.75	14
C416	CN AP	11BJ	36.5333	6.46667
HZ139	CN AP	11BJ	35	17
DanT138	CN AP	11BJ	35.5	5.875
H9442	CN AP	11BJ	26.6667	13.2333
DongD201	CN AP	11BJ	33.3	4.1
Ye8001	CN AP	11BJ	27.125	13
ChangK	CN AP	11BJ	40.9	3
Suixi704	CN AP	11BJ	38.1	8.5
1134	CN AP	11BJ	35	7.4
HRA65B	CN AP	11BJ	36.575	2.125
Ming2325	CN AP	11BJ	27.2	7.85
Qiang113	CN AP	11BJ	33.75	2.85
Liao6082	CN AP	11BJ	31.6	9.8
7903E	CN AP	11BJ	28.5	8.8
K514	CN AP	11BJ	37.15	5.2
Jia6	CN AP	11BJ	32.4	7.2
JiV993	CN AP	11BJ	30.3	7.5
KL3	CN AP	11BJ	35.8333	13.6667
4F1	CN AP	11BJ	32.175	11.85
Hai9818	CN AP	11BJ	31.9667	10.9667
Chang3	CN AP	11BJ	34.4333	4.66667
98F1	CN AP	11BJ	33.9	6.2
Fangyin	CN AP	11BJ	28.1333	11.1333
7884	CN AP	11BJ	40.8667	12.5
Liao3180	CN AP	11BJ	48.525	7.875
Longxi65	CN AP	11BJ	33.725	10.975
Dan341	CN AP	11BJ	31.9	21.75
FLQ2Bt	CN AP	11BJ	36.65	14.125
C39	CN AP	11BJ	43.6667	7.625
Yan812	CN AP	11BJ	27.9	10.6
Ye832	CN AP	11BJ	29.4	4.4
W172	CN AP	11BJ	33.6	6.525
9711	CN AP	11BJ	27.9333	8.83333
D857	CN AP	11BJ	35.3	15
KP3130	CN AP	11BJ	28	7.1
Lo415	CN AP	11BJ	25.9	8.7
D1051	CN AP	11BJ	31.8	8.1
5032	CN AP	11BJ	34.5	9.3
DM101B	CN AP	11BJ	35.375	6.125
248	CN AP	11BJ	28.6333	11.15
Zheng32	CN AP	11BJ	23.85	5.15
Beck	CN AP	11BJ	37.725	17.325
Huanglu12	CN AP	11BJ	34.5	18.5
Shen977	CN AP	11BJ	35.35	15.1
Dan599	CN AP	11BJ	28	7.6
68139	CN AP	11BJ	26.6	22.3
PH6WC	CN AP	11BJ	37.6	3.2
W499	CN AP	11BJ	22.75	8.45
CN104	CN AP	11BJ	37.2	11.35
LX9223	CN AP	11BJ	25.9583	7.75
RP125	CN AP	11BJ	27.1	12
68122	CN AP	11BJ	42.8	10.2
599	CN AP	11BJ	26.3333	8.4
K21	CN AP	11BJ	27.9	10.6
1205A	CN AP	11BJ	26.1	5.6
D15	CN AP	11BJ	26.25	3.125
W238	CN AP	11BJ	30.8	16.1
F7584	CN AP	11BJ	28.5	7
WN11H	CN AP	11BJ	38.05	5.15
7381	CN AP	11BJ	34.6	14.9
Ji8415	CN AP	11BJ	18.85	8
D23	CN AP	11BJ	38.4	7.9
757	CN AP	11BJ	29.05	6.025
S53	CN AP	11BJ	35.8	16.3
N68a	CN AP	11BJ	32.8333	6.54167
9782	CN AP	11BJ	27.7	11.8
Dan9064	CN AP	11BJ	32.7	11.3
1101	CN AP	11BJ	36.4	11.5
Jinhuang59	CN AP	11BJ	28.3	11.3
273	CN AP	11BJ	27.85	12.25
Liao5114	CN AP	11BJ	24.7	8.45
La2_4	CN AP	11BJ	28.7	7.1
3732	CN AP	11BJ	31.7	5.8
Chong72	CN AP	11BJ	29.7	16.2
PH4CV	CN AP	11BJ	32.3	6.9
Liao138	CN AP	11BJ	25.85	10.45
DH138	CN AP	11BJ	32.8	11.1
802	CN AP	11BJ	27.8	9.4
Ji4112	CN AP	11BJ	24.5333	4.8
441950	CN AP	11BJ	19.2	8.8
PN2_8	CN AP	11BJ	28	6.6
ys06	CN AP	11BJ	29.125	2.125
96Hong_768	CN AP	11BJ	37	14
Xinaiguang10	CN AP	11BJ	33.15	12.475
H19	CN AP	11BJ	35	10.1
D886	CN AP	11BJ	26.2	24.9
Qiong51	CN AP	11BJ	29.5	5.4
Mei68113	CN AP	11BJ	34.05	9.45
1614	CN AP	11BJ	32.1	4.7
3489a	CN AP	11BJ	36.875	3.75
806A	CN AP	11BJ	31.3	11.1
Shan89	CN AP	11BJ	31.5	7.1
JN15	CN AP	11BJ	38.6	11.4
D183	CN AP	11BJ	36.35	13.45
DM07	CN AP	11BJ	40.125	7.25
d140	CN AP	11BJ	29.1	5.975
M7	CN AP	11BJ	28	2.725
99122	CN AP	11BJ	41.9	8.4
Ji15_22	CN AP	11BJ	33.5833	6.75
811A	CN AP	11BJ	23.775	7.075
Chengzi108	CN AP	11BJ	27.6333	9.8
501	CN AP	11BJ	29.6	14.1
Xing230	CN AP	11BJ	27.75	7.625
D1049	CN AP	11BJ	25.1	12
Shen5005	CN AP	11BJ	29.1	17.8
W344	CN AP	11BJ	25.8	9.375
953	CN AP	11BJ	29.2	6.2
CT109	CN AP	11BJ	36.4	11.9
D869	CN AP	11BJ	34	13.5
C521	CN AP	11BJ	28.1	10.8
3335	CN AP	11BJ	35.4167	8.95833
697	CN AP	11BJ	32.95	9.86667
T24	CN AP	11BJ	29.25	5
Yi36	CN AP	11BJ	35.6	13.2
NC268	CN AP	11BJ	22.975	10.075
R150	CN AP	11BJ	43.4	14.6333
P136	CN AP	11BJ	30	4
D892	CN AP	11BJ	27.2	7.7
Zheng653	CN AP	11BJ	20	10.25
Yd6	CN AP	11BJ	30.9	11.9
W222	CN AP	11BJ	26	12
GY3	CN AP	11BJ	33.4	6.9
Lo5_6	CN AP	11BJ	26.1	10.75
LX3999	CN AP	11BJ	24.7667	7
Dan299	CN AP	11BJ	33.85	10.05
XF223	CN AP	11BJ	30.7	17.5
Cheng687	CN AP	11BJ	30.6	11.6
698_3	CN AP	11BJ	34.6	5.8
SC30_1	CN AP	11BJ	26.6	14.2
433_7	CN AP	11BJ	33.3333	11.1333
K14	CN AP	11BJ	29	12.3
Hai9_21	CN AP	11BJ	17.6667	14.1667
Lian87	CN AP	11BJ	33.2	17
5872	CN AP	11BJ	NaN	NaN
Zezi23	CN AP	11BJ	37.275	9.525
1610	CN AP	11BJ	41.1	8.5
CB0443_2	CN AP	11BJ	20.7	14.1
Dan988	CN AP	11BJ	31.7	11.2
SS99	CN AP	11BJ	28.2	14.6
Qi205	CN AP	11BJ	37.9	7.2
446	CN AP	11BJ	NaN	NaN
895	CN AP	11BJ	NaN	NaN
M101	CN AP	11BJ	25	10.7
E200	CN AP	11BJ	22.9	12.7
R15	CN AP	11BJ	43.1	12.35
20762	CN AP	11BJ	26.325	14.25
THB242	CN AP	11BJ	34.6	24.4333
B317	CN AP	11BJ	29.425	7.875
1572	CN AP	11BJ	NaN	NaN
L5895	CN AP	11BJ	NaN	NaN
y9961	CN AP	11BJ	36.4	16.8
D88	CN AP	11BJ	29.8	12.4
R31	CN AP	11BJ	37.8	7.2
SW153	CN AP	11BJ	28.1	7.625
4003	CN AP	11BJ	39.2	13.4
Mu6	CN AP	11BJ	39.375	22.875
H92_1	CN AP	11BJ	NaN	NaN
L292	CN AP	11BJ	NaN	NaN
Ji533	CN AP	11BJ	20.9	11.375
Y223	CN AP	11BJ	26.9	5.8
7239	CN AP	11BJ	29.7	9.3
BM	CN AP	11BJ	36.3	5.43333
150_4	CN AP	11BJ	45	8.1
Ye52106	CN AP	11BJ	40.575	11.925
S7913	CN AP	11BJ	NaN	NaN
KWS10.KWS73	CN AP	11BJ	NaN	NaN
equn3	CN AP	11BJ	31	10
K22	CN AP	11BJ	35.9667	15.8
20564	CN AP	11BJ	32.5	7.4
Zao48	CN AP	11BJ	22.6	17.55
Shen152	CN AP	11BJ	31.4	4.4
Q4401	CN AP	11BJ	33.4	11.9
Tie133	CN AP	11BJ	NaN	NaN
j0045	CN AP	11BJ	36	14.1
P167	CN AP	11BJ	34.95	4.3
LX00_1	CN AP	11BJ	33.6	9.2
9706	CN AP	11BJ	32.4	7.7
Chang72	CN AP	11BJ	37.5	18.7
Ji830	CN AP	11BJ	20	20.25
Yang	CN AP	11BJ	NaN	NaN
E600	CN AP	11BJ	34.4	12.7
807D	CN AP	11BJ	37.5417	8.4
C168	CN AP	11BJ	29.7667	19.3
R1656	CN AP	11BJ	39.8	13.7
K305	CN AP	11BJ	32.6	17.9
NG5	CN AP	11BJ	NaN	NaN
Hua94	CN AP	11BJ	NaN	NaN
4936	CN AP	11BJ	29	13.3333
1127	CN AP	11BJ	34.5	7.475
Z31B	CN AP	11BJ	26.7	8.3
Chengzi205_1_1	CN AP	11BJ	30	4.95833
Ji53	CN AP	11BJ	37.05	12.45
Shen3265	CN AP	11BJ	30.7	9.7
Ji63	CN AP	11BJ	29.7	12.7
D1139	CN AP	11BJ	29.2	10.6
Chen322	CN AP	11BJ	34.4	6.2
L473	CN AP	11BJ	28.6	12.2
Los_6	CN AP	11BJ	30.7	13.9667
Tian77	CN AP	11BJ	34.9	13.1
W182bn	CN AP	11BJ	32.625	15.5
Daqiu36	CN AP	11BJ	NaN	NaN
E588	CN AP	11BJ	35	13.9
S73	CN AP	11BJ	34.9	14.8
7236	CN AP	11BJ	31.3	9.3
68202	CN AP	11BJ	24.525	8.3
LX1124	CN AP	11BJ	26.875	10.975
BS16_6211	CN AP	11BJ	32.6	7.6
Wu105	CN AP	11BJ	NaN	NaN
TieC9324	CN AP	11BJ	31.7	5.4
P007	CN AP	11BJ	27	4.3
B394	CN AP	11BJ	37.2	9.1
Zhong101	CN AP	11BJ	37.3667	13.1333
B8	CN AP	11BJ	35.075	5.1
HZ124C	CN AP	11BJ	23.7	7.9
Tai183	CN AP	11BJ	29.15	20.05
Silunuo	CN AP	11BJ	NaN	NaN
Gai478	CN AP	11BJ	NaN	NaN
561	CN AP	11BJ	NaN	NaN
1041A	CN AP	11BJ	NaN	NaN
1111A	CN AP	11BJ	NaN	NaN
1013	CN AP	11BJ	NaN	NaN
1066	CN AP	11BJ	NaN	NaN
1065	CN AP	11BJ	NaN	NaN
1008	CN AP	11BJ	NaN	NaN
1192A	CN AP	11BJ	NaN	NaN
1133B	CN AP	11BJ	NaN	NaN
1133C	CN AP	11BJ	NaN	NaN
1133A	CN AP	11BJ	NaN	NaN
Sheai16	CN AP	11CC	20	4
Cheng435	CN AP	11CC	29.125	4.25
Ji69	CN AP	11CC	32.2	8.9
Xing26	CN AP	11CC	28.25	8.20833
Xuan6	CN AP	11CC	37.1	7.6
Zhangjin6	CN AP	11CC	35.1667	9.03333
Zhonghuang64	CN AP	11CC	30.2	11.8
Ziduosui	CN AP	11CC	27.5	6.3
13A/O2	CN AP	11CC	27.8	7.2
327	CN AP	11CC	33.5	6.1
85Bai41	CN AP	11CC	40.4	5.7
85Bai64	CN AP	11CC	34.9	10.2
91Huang15	CN AP	11CC	37.1	5.9
Chaoxianbai	CN AP	11CC	31.2333	5.43333
Chi545	CN AP	11CC	41.8	8
Danhuang02	CN AP	11CC	32.75	10.25
Dong623/02	CN AP	11CC	37	8.3
Fu130	CN AP	11CC	40.7667	8.46667
Fu844	CN AP	11CC	30.5	7.5
Gan41	CN AP	11CC	41.3	13.2
HDa_5	CN AP	11CC	37.4	6.5
Ji866	CN AP	11CC	33.5	7
Ji876	CN AP	11CC	32.1667	6.73333
Jiao30602	CN AP	11CC	32.8	7
Jiu03	CN AP	11CC	34.7	7.96667
FusheA	CN AP	11CC	28.3	17.3
2005	CN AP	11CC	33.3	10.7
H205	CN AP	11CC	34.475	9.7
Huangjin63	CN AP	11CC	35.6	10.9
Jinnuo	CN AP	11CC	39.85	16.55
Longkang15	CN AP	11CC	36.7	6.575
Shuang105	CN AP	11CC	23.5	12
Yan11	CN AP	11CC	39.7	9.2
Yan156	CN AP	11CC	27.3	6.2
Yanlai(2)	CN AP	11CC	31.15	6.6
32	CN AP	11CC	34.1	8.3
75_24	CN AP	11CC	30.975	10.025
Ai154	CN AP	11CC	36	11.2
Dai6	CN AP	11CC	36.2	7.6
Qi410	CN AP	11CC	26.6	8.4
Shuangtaiwu	CN AP	11CC	29.3	17.4
Wutang448	CN AP	11CC	26.7	10.775
Xiangai3	CN AP	11CC	37.6667	8.63333
Zhengbai11	CN AP	11CC	26.6667	7.7
Zongtong3	CN AP	11CC	27.4	4.06667
030_1	CN AP	11CC	38.5	8.6
CWu215B	CN AP	11CC	32.425	11.275
Cai48_1111	CN AP	11CC	41.6	9.7
Wu202	CN AP	11CC	32.9	8.8
Wuxi205	CN AP	11CC	26.5	8.7
75_322	CN AP	11CC	35.2	7.4
75_364	CN AP	11CC	33.95	5.25
BC19	CN AP	11CC	35.6667	14.4667
BC4B	CN AP	11CC	30.65	7.175
F522	CN AP	11CC	32.2	6.6
Ning55	CN AP	11CC	37	8
Timpunia_1	CN AP	11CC	34.5667	7.25
Zhong128	CN AP	11CC	30.5	11.7333
A509	CN AP	11CC	29.6	9.1
CG10	CN AP	11CC	32.7	6.5
CML67	CN AP	11CC	29.5	21.65
H114	CN AP	11CC	28.625	6
Tzi8	CN AP	11CC	35.2	10.2
444	CN AP	11CC	30.25	5.9
785	CN AP	11CC	29.625	10.25
92Huang7	CN AP	11CC	31.125	7.75
A632	CN AP	11CC	32.2	8.6
B73	CN AP	11CC	28.1667	6.26667
Huobai	CN AP	11CC	28.5	9.125
K12	CN AP	11CC	34.025	7.7
Chihuang32	CN AP	11CC	44.7	7.1
CML58	CN AP	11CC	24.675	12.2
De811	CN AP	11CC	32.05	7.6
Lo1067	CN AP	11CC	21.6	10.1
Lo1125	CN AP	11CC	31.85	8.525
RW64A	CN AP	11CC	25.8	12.7
C107	CN AP	11CC	35.8	9.2
GB	CN AP	11CC	32.2	11.6
Liao4271	CN AP	11CC	31.9	6.025
Zhong741	CN AP	11CC	38.1	8
79028	CN AP	11CC	27.5	6
Cheng2	CN AP	11CC	31.5	1
Chengbei711	CN AP	11CC	32	5.4
D729	CN AP	11CC	31.625	3.625
Huotanghuang17	CN AP	11CC	34.3333	8.56667
Xinglun5_9	CN AP	11CC	37.85	8.625
Zhang21	CN AP	11CC	34.7	9.25
Zhangxi913	CN AP	11CC	36.5	10.5
Zhong451	CN AP	11CC	32.1333	10.9
Ziyu3	CN AP	11CC	35.6	11.3
85Huang14	CN AP	11CC	27.4	5.6
96201	CN AP	11CC	32	17.4
Ji846	CN AP	11CC	33.1	9.6
Luyuan133	CN AP	11CC	27.25	11.2083
Tie222	CN AP	11CC	28.9	9.7
Tai1/Lg	CN AP	11CC	40.85	4.525
107	CN AP	11CC	38.9	6.2
87_20	CN AP	11CC	32.6	7.4
Fu8538	CN AP	11CC	33.15	5.25
Fu8703	CN AP	11CC	29.7	11.9
Qi35	CN AP	11CC	43.1	7.7
Wanxi23	CN AP	11CC	29.9	5.2
1029	CN AP	11CC	27.825	5.6
6	CN AP	11CC	32.2	6.1
897	CN AP	11CC	29.9	11.2
BaiU8112	CN AP	11CC	31	8.2
Ernan24	CN AP	11CC	34.4	14.3
Yue20_3	CN AP	11CC	39.3	11.8
L005	CN AP	11CC	34.5	6.7
L069	CN AP	11CC	35.8	7.6
Qiu23	CN AP	11CC	30.2	11.6
S001	CN AP	11CC	28.75	5.5
Wu306	CN AP	11CC	34.6667	5.7
72_105	CN AP	11CC	36.225	5.9
F516	CN AP	11CC	27.7	12
Song1145	CN AP	11CC	33.5	10.4
YX46	CN AP	11CC	33.4	12.1
A495	CN AP	11CC	30.6	10.1
C103	CN AP	11CC	34.3	7.2
L105	CN AP	11CC	33.8	12.5
X178	CN AP	11CC	29.5	6.5
Pa405	CN AP	11CC	26.7667	14.3333
Qi319	CN AP	11CC	34.8	8.1
Va35	CN AP	11CC	35.6	7.3
Zheng58	CN AP	11CC	30.1	6
92Huang40	CN AP	11CC	40.4333	9.63333
Aijin525	CN AP	11CC	30.6	10.9
Huangyesi3	CN AP	11CC	26.8667	8.63333
Lu28	CN AP	11CC	31.4333	11.6333
Mo17	CN AP	11CC	34.4	10
DaMO	CN AP	11CC	33.3	12.7
Dan340	CN AP	11CC	35.9	10.3
Fu96	CN AP	11CC	40.4	7.7
Guan17_1	CN AP	11CC	34.8	7.3
Luyuan92	CN AP	11CC	35.875	2.41667
P138	CN AP	11CC	37.2	7.8
Shen135	CN AP	11CC	40.4	6.5
Zhangxi28	CN AP	11CC	34.75	6.55
Bai197	CN AP	11CC	27.7	10.1333
H2	CN AP	11CC	35.2	11.1
Han102	CN AP	11CC	34.2	7.4
Jingnuo2	CN AP	11CC	27	5.1
Jinsui54	CN AP	11CC	37.5	8.6
Jitian15	CN AP	11CC	21.6	9.8
Yi113	CN AP	11CC	25.2	7.3
Yi12	CN AP	11CC	32.7	6.7
B12	CN AP	11CC	39.2	9.6
Baihe43	CN AP	11CC	37.0333	6.46667
Dan3101	CN AP	11CC	38	15.9
Dan3116	CN AP	11CC	35.4	7.8
Fu8527	CN AP	11CC	44.5	6.2
Ji870	CN AP	11CC	36.5	10.8
Jiu22	CN AP	11CC	41	7
Liao2202	CN AP	11CC	31.9	11.5
Liao7794	CN AP	11CC	28.5	7.9
Lu45	CN AP	11CC	32.225	5.55
Zhebai1	CN AP	11CC	18.1	7.1
Ye8112	CN AP	11CC	31.275	8.55
90Ha502	CN AP	11CC	28.2	7.1
91af361	CN AP	11CC	44	7.8
Fu8529	CN AP	11CC	30.15	6
Fu8716	CN AP	11CC	32.1	6.9
Longkang279	CN AP	11CC	28.1	6.7
Lu65	CN AP	11CC	38	7.7
Yan103	CN AP	11CC	37.5	11.8
Yan38	CN AP	11CC	36.7	17.4
Yanlai(3)	CN AP	11CC	38.1	8.3
Ye8112	CN AP	11CC	31.275	8.55
Yi67	CN AP	11CC	36	8.8
Yuanwu02	CN AP	11CC	34.3	3.8
79131	CN AP	11CC	33.5	7.1
Da255	CN AP	11CC	44.4	11.3
Jiao05	CN AP	11CC	31.5	7.8
Qi318	CN AP	11CC	32.6	7.7
Qin8_22_1	CN AP	11CC	26.1	7.56667
Yue267_1_1	CN AP	11CC	35.6	7.4
Yue267_3_1	CN AP	11CC	25.4	12.4
Yue39_4	CN AP	11CC	31.3	8.8
Yue89A12_1	CN AP	11CC	27.8	9.3
Yue89E4_2	CN AP	11CC	36.6	10.425
48_2	CN AP	11CC	33.6	8.1
75_14Gao	CN AP	11CC	25.3	13.6
Cai11_8	CN AP	11CC	32.8	17.1
Meibao	CN AP	11CC	24.2	13.9
Ning37	CN AP	11CC	27.6	9.4
Ning45	CN AP	11CC	29.7667	9.06667
Wei3322	CN AP	11CC	29.4	15.3
Wu302	CN AP	11CC	28	12.6
Wu308	CN AP	11CC	35.9	6.7
Wu312	CN AP	11CC	31.2	4.93333
Yunnan9_6	CN AP	11CC	35.4	10.8
Zong548_1521	CN AP	11CC	27.5	7.5
72_125	CN AP	11CC	26.1	9.7
Han21	CN AP	11CC	33.975	5.875
NN14B	CN AP	11CC	28.1	7.4
Zhongxi042	CN AP	11CC	34.9	8
Zhongyin15	CN AP	11CC	24.1	10.5
ZPON7	CN AP	11CC	34.0667	7.23333
FR218	CN AP	11CC	27.7667	5.7
P51	CN AP	11CC	27.95	9.775
5003	CN AP	11CC	38.2	15.1
55113_3_3_5	CN AP	11CC	31.7333	10.8
91Huang5	CN AP	11CC	40.3	9.5
DH65232(DH9)	CN AP	11CC	33.025	8.375
Huangzaosi	CN AP	11CC	27.8	8.9
Weifeng322	CN AP	11CC	36.4	7.6
Ye478	CN AP	11CC	28.4	12.5
Zi330	CN AP	11CC	33.5	12.4
E28	CN AP	11CC	35.9	10.3
H21	CN AP	11CC	31.375	5.75
HR962	CN AP	11CC	28.775	14.3
K36	CN AP	11CC	30.4	8.8
Liao2204	CN AP	11CC	32.1	10.4
Liao5110	CN AP	11CC	27.2	5.2
Longkang1	CN AP	11CC	37.175	9.725
AR226_2Lida	CN AP	11CC	24	15.8
HuangC	CN AP	11CC	35	9.8
Ji833	CN AP	11CC	30.6	7.8
M9	CN AP	11CC	35.1	6.7
CML61	CN AP	11CC	43	11.7
Ji432	CN AP	11CC	34.9	8.8
M3736	CN AP	11CC	37.9	10.4
Yi49	CN AP	11CC	37.8	10.2
Zao49	CN AP	11CC	34.975	3.5
3514	CN AP	11CC	37.2	6.1
82Huangzaosi	CN AP	11CC	25.3	5.13333
Chihuang14	CN AP	11CC	29	4.16667
Dan3115	CN AP	11CC	33.9	7.5
Fu842	CN AP	11CC	37.7	6.9
Fu85	CN AP	11CC	28.4333	12.2333
Fu8521	CN AP	11CC	28	8
RC103/Luo31B	CN AP	11CC	36.3	6.1
Fanrong2	CN AP	11CC	26.9333	8.03333
Fengke1	CN AP	11CC	40.4	7.2
Fu8701	CN AP	11CC	33.6	6.33333
Yan85	CN AP	11CC	28.5	7.4
200_24_13413	CN AP	11CC	38	4.66667
Chang7Daxian1	CN AP	11CC	36.725	10.7
ShuangM9B_1	CN AP	11CC	27.3	9.3
Feng263	CN AP	11CC	33.3	11.9
Feng273	CN AP	11CC	29.6	12.3
Jiu138_5	CN AP	11CC	37.1	9.2
Ning24	CN AP	11CC	32.375	6.75
Ning36	CN AP	11CC	35.3	8.7
Pop_1111	CN AP	11CC	27.2	13.7
SZ3	CN AP	11CC	25.8	8.4
Wu125	CN AP	11CC	31.7	6.9
Zongxi241	CN AP	11CC	37.125	9.7
18	CN AP	11CC	32.1	6.5
GR29086_3	CN AP	11CC	32.3333	6
MP704	CN AP	11CC	41.3	11.5
Zhongyin10	CN AP	11CC	34.2	6.4
M256	CN AP	11CC	38.125	4.75
CN165	CN AP	11CC	27.3333	11
Duo229	CN AP	11CC	26.4	11.2
Hua160	CN AP	11CC	24.575	11.725
Chang7_2	CN AP	11CC	28	11.8
Cheng18	CN AP	11CC	34.9	2.2
Ji63	CN AP	11CC	32.65	3.7
CML125_2Pianma	CN AP	11CC	42.95	11.6
84_126_15_1	CN AP	11CC	33.6	10.2
VG85_5	CN AP	11CC	27.375	12.525
XZ19	CN AP	11CC	33.7	6.7
D801	CN AP	11CC	36.8	10.2
112_O2	CN AP	11CC	26.1	7.2
Zhonger_02	CN AP	11CC	28.8	8.5
707	CN AP	11CC	37.2	12.4
F520_1redcob	CN AP	11CC	28.325	6.05
H66/6	CN AP	11CC	34.375	6.325
P39/su	CN AP	11CC	24.3	9.8
W5543/su	CN AP	11CC	29.75	7.75
W6786/su	CN AP	11CC	35	7
Za5125/su	CN AP	11CC	21.95	17.7
Ye488	CN AP	11CC	30.7	9.6
L9010_3/O2	CN AP	11CC	33.7667	10
Dan9046	CN AP	11CC	31.7	7.5
JiuC546	CN AP	11CC	28.1	8.9
08_641	CN AP	11CC	34.6	7.8
9058	CN AP	11CC	26.95	6.6
R08	CN AP	11CC	37.8	10
Zhong106	CN AP	11CC	32.3333	6.83333
18599	CN AP	11CC	24.6	17.4
Liao3162	CN AP	11CC	29.4	6.6
B97	CN AP	11CC	26.2667	8.23333
Si_144	CN AP	11CC	36.425	5.65
K10	CN AP	11CC	32	6.1
08_64	CN AP	11CC	40	4.9
Longkang11	CN AP	11CC	32.2	10.4
Dan598	CN AP	11CC	33.225	8.075
Zong31	CN AP	11CC	33.5667	7.03333
A801	CN AP	11CC	26.6	6.9
C8605_2	CN AP	11CC	31.2	6.8
W9706	CN AP	11CC	30.9	6.3
3189	CN AP	11CC	25.4	9.5
Jing89	CN AP	11CC	29	10
LD175_1	CN AP	11CC	27.4	7.4
Nan21_3	CN AP	11CC	25	11.3
LD61	CN AP	11CC	35.4	11.9
Suwan1611	CN AP	11CC	28.75	10.5
Ji854	CN AP	11CC	36.2	9.4
Wenhuang31413	CN AP	11CC	33	10.375
Tianya4	CN AP	11CC	29.7	10.9
Q1261	CN AP	11CC	24.7333	12.9
Jing7huang	CN AP	11CC	31.3	8.9
HD568	CN AP	11CC	NaN	NaN
Baiyesi	CN AP	11CC	28.6333	7.8
S122	CN AP	11CC	NaN	NaN
Jing7	CN AP	11CC	30.9	13.6
Ye515	CN AP	11CC	29.4	13.2
5237	CN AP	11CC	23.4	5.45
Ji856	CN AP	11CC	32.3	8.25
LX03_2	CN AP	11CC	27.875	7.725
Mo17	CN AP	11CC	34.4	10
502	CN AP	11CC	29.125	10.55
M14	CN AP	11CC	32.875	6.70833
Dhuang212	CN AP	11CC	27.8	7.025
Wu109	CN AP	11CC	38.8	7.2
92_8	CN AP	11CC	26.3	11.6
Tai183	CN AP	11CC	34.6	15.6
LX9801	CN AP	11CC	31.2	6.2
Lu9	CN AP	11CC	NaN	NaN
Xi502	CN AP	11CC	28.8333	7.04167
Zheng87_1	CN AP	11CC	31.6	7.5
Su75	CN AP	11CC	28.9	8.1
Jiao51	CN AP	11CC	37.075	12.65
Zheng22	CN AP	11CC	32.4	10.2
Hengbai522	CN AP	11CC	28.45	7.5
Danhuang34	CN AP	11CC	26.5	7.4
F7	CN AP	11CC	33.2	11.1
Q3012	CN AP	11CC	34.3	8.4
F72	CN AP	11CC	24.3	8.1
Shen125	CN AP	11CC	32.3	7.9
Mo17Ht	CN AP	11CC	35.8	5.3
Suixi701	CN AP	11CC	30.8	14.7
78599	CN AP	11CC	35.4	8.2
Suixi601	CN AP	11CC	26.7	12.5
Jingnuo6	CN AP	11CC	34.4	7
Dan3130	CN AP	11CC	35.4	7.8
Bainuo6	CN AP	11CC	29.7	6.5
B37	CN AP	11CC	33.3	5.3
Duohuang29	CN AP	11CC	24.7	6.3
7922	CN AP	11CC	23.375	5.65
M54	CN AP	11CC	NaN	NaN
Ye488	CN AP	11CC	30.7	9.6
Ningchen20	CN AP	11CC	NaN	NaN
Ye107	CN AP	11CC	25.9	5.6
Ningchen07	CN AP	11CC	NaN	NaN
Tangsipingtou	CN AP	11CC	27.3	10.8
8723	CN AP	11CC	31.8667	11.5
Zong3	CN AP	11CC	30.2	11.5
Huangyesi	CN AP	11CC	36	9.16667
Guangyou5	CN AP	11CC	36.7	10.9
Ji444	CN AP	11CC	30	9.125
Zun90110	CN AP	11CC	31.1667	7.46667
Shuang741	CN AP	11CC	29.375	8.95
Duohangjin	CN AP	11CC	39.6	13.8
DH40	CN AP	11CC	38.4	9.6
Tai184	CN AP	11CC	40.8333	5.93333
196	CN AP	11CC	30.6	8.3
Lan766_4_2	CN AP	11CC	38.6	6.7
Ji853	CN AP	11CC	35.6667	9.7
91huang10	CN AP	11CC	33.4667	4.66667
Xun928	CN AP	11CC	27.4	14.7
Xing83	CN AP	11CC	34.225	5.6
Jing24	CN AP	11CC	37	10.3
Shen137	CN AP	11CC	37.2667	7.76667
Jing404	CN AP	11CC	37.6	10.4
Ji880	CN AP	11CC	36.7	8.3
Ji35	CN AP	11CC	32.1	9.35
Yan172	CN AP	11CC	41	7.5
Wu314	CN AP	11CC	36.4167	8.16667
148	CN AP	11CC	29.3	10.1
D619	CN AP	11CC	24.8	10.9
Tie9010	CN AP	11CC	40.4	7.2
8902	CN AP	11CC	27.675	8.95
KL2	CN AP	11CC	32.4	9.3
x48B	CN AP	11CC	35.475	10.225
Ay3566	CN AP	11CC	32.6667	1.66667
D801	CN AP	11CC	36.8	10.2
5311	CN AP	11CC	NaN	NaN
Zhong5493	CN AP	11CC	33.1	8.5
HR3	CN AP	11CC	26.9	8.5
7331	CN AP	11CC	31.2	9.7
H891	CN AP	11CC	31.1	9.56667
HZ120	CN AP	11CC	34.6	9.6
H153	CN AP	11CC	29.4	6.9
Ji833	CN AP	11CC	30.6	7.8
930	CN AP	11CC	39.5333	6.63333
Bei11	CN AP	11CC	29.35	6.15
Lian1538	CN AP	11CC	30.5	8
Tie98033_1	CN AP	11CC	32.3	11.65
Shen151	CN AP	11CC	27.6	9.25
Niu2_1	CN AP	11CC	30.7	10.3
XF27	CN AP	11CC	41.6	11.1
48_2	CN AP	11CC	33.6	8.1
1121	CN AP	11CC	31.85	8.4
D185	CN AP	11CC	31.65	9.65
Ji818	CN AP	11CC	35.6	11
CT52C	CN AP	11CC	31.6	11.1
Tie7922	CN AP	11CC	36.3667	7.23333
H1208	CN AP	11CC	32.1	5.6
W2H03	CN AP	11CC	33.8	6
200B	CN AP	11CC	36	9.3
7026B	CN AP	11CC	30.9	11
Jia13	CN AP	11CC	27.5	10.6
W136_87	CN AP	11CC	28.1	15.1
KL6	CN AP	11CC	39	8.13333
Zhongzi03	CN AP	11CC	27.65	8.75
Q4502	CN AP	11CC	31.6	4.7
Shen3336	CN AP	11CC	27.7	4.8
288	CN AP	11CC	30.2667	6.8
Huangchanga	CN AP	11CC	37.525	11.075
KL4	CN AP	11CC	24.8	7.6
Dan99chang	CN AP	11CC	26.4	11
Wang94	CN AP	11CC	35.5	9.3
B98	CN AP	11CC	36.825	6.575
Mei22	CN AP	11CC	37.3	8
Dan717	CN AP	11CC	40.1	5.1
Yu374	CN AP	11CC	40.3	6.7
wk12	CN AP	11CC	35.5	9.63333
CL11	CN AP	11CC	NaN	NaN
Suixi606	CN AP	11CC	27.8	6.4
LX006a	CN AP	11CC	31	4
HZ121	CN AP	11CC	35.6	8.4
Hai1134	CN AP	11CC	32.6	6.9
412	CN AP	11CC	39.3	7.55
D883	CN AP	11CC	37.95	12.075
ChangD	CN AP	11CC	37.5	7.4
931	CN AP	11CC	33.2	7.6
7146	CN AP	11CC	34.2	10.2
Ji842	CN AP	11CC	NaN	NaN
Xun926	CN AP	11CC	NaN	NaN
Hai9818	CN AP	11CC	36	10.9
MO113	CN AP	11CC	28.1	3.3
Liao3053	CN AP	11CC	28.8	8.3
Jing54	CN AP	11CC	35.1	8.63333
HR210	CN AP	11CC	32.625	11.525
C416	CN AP	11CC	38.6	6.4
HZ139	CN AP	11CC	30.2	8.6
DanT138	CN AP	11CC	36.4	6.6
H9442	CN AP	11CC	34.9	9.3
DongD201	CN AP	11CC	36.3	5.6
Ye8001	CN AP	11CC	30.7	6.6
ChangK	CN AP	11CC	34.125	4.25
Suixi704	CN AP	11CC	29.9	11.8
1134	CN AP	11CC	31.4	4.63333
HRA65B	CN AP	11CC	35.25	3.55
Ming2325	CN AP	11CC	30.9	8.3
Qiang113	CN AP	11CC	29	2
Liao6082	CN AP	11CC	31.875	6.125
7903E	CN AP	11CC	29	7.1
K514	CN AP	11CC	35.4	9.4
Jia6	CN AP	11CC	26.9	7.8
JiV993	CN AP	11CC	32.2	11.8
KL3	CN AP	11CC	33.9667	7.16667
4F1	CN AP	11CC	35.2	6.8
Hai9818	CN AP	11CC	36	10.9
Chang3	CN AP	11CC	36.45	5.6
98F1	CN AP	11CC	31.775	5.4
Fangyin	CN AP	11CC	21.6667	10.4667
7884	CN AP	11CC	31.5333	6.4
Liao3180	CN AP	11CC	32.7	8.3
Longxi65	CN AP	11CC	34.3	8.9
Dan341	CN AP	11CC	32.6	13.2
FLQ2Bt	CN AP	11CC	34.4	7.75
C39	CN AP	11CC	44.2	6
Yan812	CN AP	11CC	29.7	8.6
Ye832	CN AP	11CC	26	6.1
W172	CN AP	11CC	31.7667	6.06667
9711	CN AP	11CC	27.5	5.625
D857	CN AP	11CC	36.1	8.9
KP3130	CN AP	11CC	30.4	6.9
Lo415	CN AP	11CC	27.4	6.9
D1051	CN AP	11CC	42	6.8
5032	CN AP	11CC	34.1	8.1
DM101B	CN AP	11CC	32.6	6.1
248	CN AP	11CC	32.3	6.1
Zheng32	CN AP	11CC	28.7	6.2
Beck	CN AP	11CC	33.425	7.3
Huanglu12	CN AP	11CC	31.6	10.4
Shen977	CN AP	11CC	36.6	8.1
Dan599	CN AP	11CC	36.6	6.8
68139	CN AP	11CC	37	8
PH6WC	CN AP	11CC	34.6	3.5
W499	CN AP	11CC	30	6.9
CN104	CN AP	11CC	36.8	9.4
LX9223	CN AP	11CC	30.3667	6.9
RP125	CN AP	11CC	28.5	6.7
68122	CN AP	11CC	41.6	7.9
599	CN AP	11CC	34.525	5.6
K21	CN AP	11CC	36.2	7.6
1205A	CN AP	11CC	27.7	6
D15	CN AP	11CC	31.1667	6.7
W238	CN AP	11CC	33.2	10
F7584	CN AP	11CC	36.05	4.8
WN11H	CN AP	11CC	34	6.3
7381	CN AP	11CC	39.6	7.4
Ji8415	CN AP	11CC	24	6.7
D23	CN AP	11CC	34.675	7.725
757	CN AP	11CC	29.8	5.6
S53	CN AP	11CC	32.2	6.3
N68a	CN AP	11CC	34.9	5
9782	CN AP	11CC	31	7.6
Dan9064	CN AP	11CC	32.5	7.7
1101	CN AP	11CC	38.4	6.6
Jinhuang59	CN AP	11CC	33.8333	6.3
273	CN AP	11CC	33.4	7.3
Liao5114	CN AP	11CC	23.8	4.3
La2_4	CN AP	11CC	32.15	6.45
3732	CN AP	11CC	34.4	4.1
Chong72	CN AP	11CC	28.7333	7.53333
PH4CV	CN AP	11CC	35.9	6.8
Liao138	CN AP	11CC	36.6	6.5
DH138	CN AP	11CC	34.75	7.45
802	CN AP	11CC	28.45	7.6
Ji4112	CN AP	11CC	31	6.325
441950	CN AP	11CC	29.9333	5.1
PN2_8	CN AP	11CC	24.35	4.7
ys06	CN AP	11CC	31.4	3.8
96Hong_768	CN AP	11CC	37.9	6.6
Xinaiguang10	CN AP	11CC	31.9	6.6
H19	CN AP	11CC	37.5	7.7
D886	CN AP	11CC	26.5	7.6
Qiong51	CN AP	11CC	31.5	5.6
Mei68113	CN AP	11CC	31.9	3.96667
1614	CN AP	11CC	28.6333	3.06667
3489a	CN AP	11CC	30.4667	4.26667
806A	CN AP	11CC	41.7	7
Shan89	CN AP	11CC	35.9	7
JN15	CN AP	11CC	38.8	6.9
D183	CN AP	11CC	35.725	7.525
DM07	CN AP	11CC	39.3	5.9
d140	CN AP	11CC	25.7	4.3
M7	CN AP	11CC	37.5	3.5
99122	CN AP	11CC	41.2	6.425
Ji15_22	CN AP	11CC	30.9	7.4
811A	CN AP	11CC	32.6	7.6
Chengzi108	CN AP	11CC	28.8	7.1
501	CN AP	11CC	30.9	6.8
Xing230	CN AP	11CC	28	5.3
D1049	CN AP	11CC	28.2	7.9
Shen5005	CN AP	11CC	30.8	14.8
W344	CN AP	11CC	23.9	8.1
953	CN AP	11CC	29.7	7.3
CT109	CN AP	11CC	34.3	7.1
D869	CN AP	11CC	21.2	7.4
C521	CN AP	11CC	31.1	7.5
3335	CN AP	11CC	35.1	7.5
697	CN AP	11CC	28.6	7
T24	CN AP	11CC	29.1	4.43333
Yi36	CN AP	11CC	33	8.4
NC268	CN AP	11CC	29.2	7.3
R150	CN AP	11CC	42.6	7.375
P136	CN AP	11CC	NaN	NaN
D892	CN AP	11CC	33.7	5.775
Zheng653	CN AP	11CC	31.65	13.425
Yd6	CN AP	11CC	31.2	7.4
W222	CN AP	11CC	28.3	5.2
GY3	CN AP	11CC	32.8	5.7
Lo5_6	CN AP	11CC	27.2	7.3
LX3999	CN AP	11CC	40	7
Dan299	CN AP	11CC	33.9	8.6
XF223	CN AP	11CC	34.1	8.1
Cheng687	CN AP	11CC	28.3	8.6
698_3	CN AP	11CC	38.8	7.7
SC30_1	CN AP	11CC	26.6	12.1
433_7	CN AP	11CC	27.6	11.4
K14	CN AP	11CC	31.625	10.425
Hai9_21	CN AP	11CC	25.5	11.6
Lian87	CN AP	11CC	30.9	10.6
5872	CN AP	11CC	NaN	NaN
Zezi23	CN AP	11CC	31.1	9.5
1610	CN AP	11CC	37.4	7.5
CB0443_2	CN AP	11CC	22.4	11.6
Dan988	CN AP	11CC	26.6	13
SS99	CN AP	11CC	16.4	13.4
Qi205	CN AP	11CC	29.675	10.1
446	CN AP	11CC	NaN	NaN
895	CN AP	11CC	NaN	NaN
M101	CN AP	11CC	30.6	7.8
E200	CN AP	11CC	29.3	11.2
R15	CN AP	11CC	43.4	11
20762	CN AP	11CC	30.7	11.625
THB242	CN AP	11CC	32.3	14
B317	CN AP	11CC	28	9.35
1572	CN AP	11CC	NaN	NaN
L5895	CN AP	11CC	NaN	NaN
y9961	CN AP	11CC	30.6	8.4
D88	CN AP	11CC	29.7	9.8
R31	CN AP	11CC	35.6	9.8
SW153	CN AP	11CC	25.5	13.25
4003	CN AP	11CC	25	8.425
Mu6	CN AP	11CC	30	12.5833
H92_1	CN AP	11CC	NaN	NaN
L292	CN AP	11CC	NaN	NaN
Ji533	CN AP	11CC	26	6.7
Y223	CN AP	11CC	28.5	7.8
7239	CN AP	11CC	27.6	8.6
BM	CN AP	11CC	22.6667	9
150_4	CN AP	11CC	32.275	9.475
Ye52106	CN AP	11CC	27.5667	7.9
S7913	CN AP	11CC	NaN	NaN
KWS10.KWS73	CN AP	11CC	NaN	NaN
equn3	CN AP	11CC	28.4	7.4
K22	CN AP	11CC	31.8	10.1
20564	CN AP	11CC	22.6	8
Zao48	CN AP	11CC	24.2	16.2
Shen152	CN AP	11CC	26.8	8.275
Q4401	CN AP	11CC	23.375	6.875
Tie133	CN AP	11CC	NaN	NaN
j0045	CN AP	11CC	32.725	6.675
P167	CN AP	11CC	37.7	7.7
LX00_1	CN AP	11CC	17.8	9
9706	CN AP	11CC	24.2	15
Chang72	CN AP	11CC	30.075	12.4
Ji830	CN AP	11CC	26.9	9.5
Yang	CN AP	11CC	NaN	NaN
E600	CN AP	11CC	38.8	9.65
807D	CN AP	11CC	34	7.8
C168	CN AP	11CC	16.4	8.8
R1656	CN AP	11CC	25.8	15.4
K305	CN AP	11CC	28.5	9.5
NG5	CN AP	11CC	NaN	NaN
Hua94	CN AP	11CC	NaN	NaN
4936	CN AP	11CC	32.6	8.4
1127	CN AP	11CC	39.2	7.6
Z31B	CN AP	11CC	15	7.8
Chengzi205_1_1	CN AP	11CC	27	6.66667
Ji53	CN AP	11CC	31.2	9.6
Shen3265	CN AP	11CC	28.325	8.325
Ji63	CN AP	11CC	32.65	3.7
D1139	CN AP	11CC	27	9.8
Chen322	CN AP	11CC	33.4	8
L473	CN AP	11CC	17.2	8.8
Los_6	CN AP	11CC	35.3	10.7
Tian77	CN AP	11CC	38	7.4
W182bn	CN AP	11CC	28	11.6
Daqiu36	CN AP	11CC	NaN	NaN
E588	CN AP	11CC	36.3	11.6
S73	CN AP	11CC	26.8	8.4
7236	CN AP	11CC	15.2	6.2
68202	CN AP	11CC	21.5	7.6
LX1124	CN AP	11CC	28	9.1
BS16_6211	CN AP	11CC	34.4	6.76667
Wu105	CN AP	11CC	NaN	NaN
TieC9324	CN AP	11CC	36.8	7.7
P007	CN AP	11CC	24	7.4
B394	CN AP	11CC	18.6	10.2
Zhong101	CN AP	11CC	32.8	9.8
B8	CN AP	11CC	28.6333	6.06667
HZ124C	CN AP	11CC	33.5333	7.33333
Tai183	CN AP	11CC	34.6	15.6
Silunuo	CN AP	11CC	NaN	NaN
Gai478	CN AP	11CC	NaN	NaN
561	CN AP	11CC	NaN	NaN
1041A	CN AP	11CC	NaN	NaN
1111A	CN AP	11CC	NaN	NaN
1013	CN AP	11CC	NaN	NaN
1066	CN AP	11CC	NaN	NaN
1065	CN AP	11CC	NaN	NaN
1008	CN AP	11CC	NaN	NaN
1192A	CN AP	11CC	NaN	NaN
1133B	CN AP	11CC	NaN	NaN
1133C	CN AP	11CC	NaN	NaN
1133A	CN AP	11CC	NaN	NaN
Sheai16	CN AP	11NC	29	5.7
Cheng435	CN AP	11NC	30.7	5.2
Ji69	CN AP	11NC	21.1	8.7
Xing26	CN AP	11NC	26.8	6
Xuan6	CN AP	11NC	31.3	5.7
Zhangjin6	CN AP	11NC	29.15	8.7
Zhonghuang64	CN AP	11NC	29.5333	4.83333
Ziduosui	CN AP	11NC	23.5	9.8
13A/O2	CN AP	11NC	27.5	9.7
327	CN AP	11NC	27.3	6.1
85Bai41	CN AP	11NC	35.4	5.6
85Bai64	CN AP	11NC	32.5	4.7
91Huang15	CN AP	11NC	33.3	9.9
Chaoxianbai	CN AP	11NC	27.7	6.2
Chi545	CN AP	11NC	32.5	6.7
Danhuang02	CN AP	11NC	30.5	15
Dong623/02	CN AP	11NC	33	8.1
Fu130	CN AP	11NC	34.5	8.7
Fu844	CN AP	11NC	28.3	7.1
Gan41	CN AP	11NC	31.9	11.4
HDa_5	CN AP	11NC	23.8	8.3
Ji866	CN AP	11NC	32.1	7.6
Ji876	CN AP	11NC	33.8667	3.73333
Jiao30602	CN AP	11NC	27.5	4
Jiu03	CN AP	11NC	28.9	5.9
FusheA	CN AP	11NC	25.6	15
2005	CN AP	11NC	28.4	10.6
H205	CN AP	11NC	27.7	10
Huangjin63	CN AP	11NC	30.8	11
Jinnuo	CN AP	11NC	33.8	7.9
Longkang15	CN AP	11NC	30.4	4.9
Shuang105	CN AP	11NC	28.1	11.9
Yan11	CN AP	11NC	35.4	6.6
Yan156	CN AP	11NC	28.25	6.1
Yanlai(2)	CN AP	11NC	26.4333	4.46667
32	CN AP	11NC	29.25	7.8
75_24	CN AP	11NC	31.9	14.8
Ai154	CN AP	11NC	20.7	8.2
Dai6	CN AP	11NC	32.6	7.2
Qi410	CN AP	11NC	24.9	5.5
Shuangtaiwu	CN AP	11NC	32.6	11.975
Wutang448	CN AP	11NC	34.5	7.5
Xiangai3	CN AP	11NC	31.3	8
Zhengbai11	CN AP	11NC	33.95	8.125
Zongtong3	CN AP	11NC	32.4	4.6
030_1	CN AP	11NC	27.9	9.4
CWu215B	CN AP	11NC	28.1	8
Cai48_1111	CN AP	11NC	32.6	8.8
Wu202	CN AP	11NC	30.6	8.4
Wuxi205	CN AP	11NC	28.2	5
75_322	CN AP	11NC	32.2	4.5
75_364	CN AP	11NC	33.8	3
BC19	CN AP	11NC	28.15	7.4
BC4B	CN AP	11NC	30.5	7.4
F522	CN AP	11NC	26.85	4.4
Ning55	CN AP	11NC	29.3	5.3
Timpunia_1	CN AP	11NC	33.5	7.3
Zhong128	CN AP	11NC	25.2	11.7
A509	CN AP	11NC	22.5	5.9
CG10	CN AP	11NC	26.8	4.7
CML67	CN AP	11NC	29.8	21.4
H114	CN AP	11NC	28.5	5.4
Tzi8	CN AP	11NC	32.95	7.6
444	CN AP	11NC	30.55	6.5
785	CN AP	11NC	28	5.56667
92Huang7	CN AP	11NC	26.9	6.5
A632	CN AP	11NC	32.1	5.2
B73	CN AP	11NC	29	5.2
Huobai	CN AP	11NC	27.7333	5.66667
K12	CN AP	11NC	34.225	4.45
Chihuang32	CN AP	11NC	31.8	3
CML58	CN AP	11NC	23.5	7.4
De811	CN AP	11NC	32.8	4.8
Lo1067	CN AP	11NC	22.7	8.7
Lo1125	CN AP	11NC	30.8	5
RW64A	CN AP	11NC	20.6	6.3
C107	CN AP	11NC	32.3333	6.76667
GB	CN AP	11NC	31.2	5.1
Liao4271	CN AP	11NC	32.9	7.7
Zhong741	CN AP	11NC	29	4.9
79028	CN AP	11NC	24.7	4.6
Cheng2	CN AP	11NC	18.7	6.1
Chengbei711	CN AP	11NC	20.35	3.2
D729	CN AP	11NC	24.4	1.2
Huotanghuang17	CN AP	11NC	30.7	6.8
Xinglun5_9	CN AP	11NC	35.1	8
Zhang21	CN AP	11NC	28.25	5.9
Zhangxi913	CN AP	11NC	28.1	6.2
Zhong451	CN AP	11NC	28.2	4.1
Ziyu3	CN AP	11NC	29.9	11.1
85Huang14	CN AP	11NC	25.3	4.4
96201	CN AP	11NC	33.1	12.4
Ji846	CN AP	11NC	30.6	5.3
Luyuan133	CN AP	11NC	22.55	4.95
Tie222	CN AP	11NC	22.8	10.9
Tai1/Lg	CN AP	11NC	32.2	2.8
107	CN AP	11NC	29.3	5.7
87_20	CN AP	11NC	27.3	7.8
Fu8538	CN AP	11NC	23.8	5.8
Fu8703	CN AP	11NC	25.4	5.9
Qi35	CN AP	11NC	39.7	5.1
Wanxi23	CN AP	11NC	22.55	6.8
1029	CN AP	11NC	29.2	6.2
6	CN AP	11NC	30.8	4.3
897	CN AP	11NC	28.7	8.2
BaiU8112	CN AP	11NC	30.1	8.9
Ernan24	CN AP	11NC	28.2	9.7
Yue20_3	CN AP	11NC	34	9.8
L005	CN AP	11NC	30.7	11.3
L069	CN AP	11NC	26.8	8.8
Qiu23	CN AP	11NC	28.1	7
S001	CN AP	11NC	35.7	2.55
Wu306	CN AP	11NC	23.8	4.8
72_105	CN AP	11NC	27.9	4.2
F516	CN AP	11NC	20.85	4.225
Song1145	CN AP	11NC	34.3	4.7
YX46	CN AP	11NC	25.8	6.9
A495	CN AP	11NC	24.6	11.4
C103	CN AP	11NC	29.3	7.86667
L105	CN AP	11NC	30.6	11.4
X178	CN AP	11NC	22.8	8.5
Pa405	CN AP	11NC	23.1	8.6
Qi319	CN AP	11NC	29.1	8.2
Va35	CN AP	11NC	30.9	5.9
Zheng58	CN AP	11NC	25.8	4.3
92Huang40	CN AP	11NC	37.05	8.5
Aijin525	CN AP	11NC	25.85	9.8
Huangyesi3	CN AP	11NC	23.2	5.2
Lu28	CN AP	11NC	26.7	11.2
Mo17	CN AP	11NC	33.6	9
DaMO	CN AP	11NC	28.6333	10.5
Dan340	CN AP	11NC	29.85	6.2
Fu96	CN AP	11NC	26.7333	5.6
Guan17_1	CN AP	11NC	29.1	4.8
Luyuan92	CN AP	11NC	33.1	3.1
P138	CN AP	11NC	32.1	8.1
Shen135	CN AP	11NC	27.4	4.4
Zhangxi28	CN AP	11NC	31.1	4.6
Bai197	CN AP	11NC	23.6	7.9
H2	CN AP	11NC	32.475	7.575
Han102	CN AP	11NC	31.2	7
Jingnuo2	CN AP	11NC	19.3	6.45
Jinsui54	CN AP	11NC	29.6	7.7
Jitian15	CN AP	11NC	17.9	6.3
Yi113	CN AP	11NC	24.1	7.6
Yi12	CN AP	11NC	27.8	5.06667
B12	CN AP	11NC	32.2	6.6
Baihe43	CN AP	11NC	32.7	7.8
Dan3101	CN AP	11NC	32.2	9.1
Dan3116	CN AP	11NC	27.9	11.6
Fu8527	CN AP	11NC	35.8	4.9
Ji870	CN AP	11NC	30.85	8.3
Jiu22	CN AP	11NC	30	4.8
Liao2202	CN AP	11NC	26	10.1
Liao7794	CN AP	11NC	26	5.3
Lu45	CN AP	11NC	28.35	9.5
Zhebai1	CN AP	11NC	18.8	6.1
Ye8112	CN AP	11NC	25.4	7.8
90Ha502	CN AP	11NC	25.6	8.3
91af361	CN AP	11NC	35.2	10.9
Fu8529	CN AP	11NC	28.7	7.5
Fu8716	CN AP	11NC	21.55	6
Longkang279	CN AP	11NC	29.05	8.1
Lu65	CN AP	11NC	37.55	11.3
Yan103	CN AP	11NC	36.4	8.2
Yan38	CN AP	11NC	27.5	13.6
Yanlai(3)	CN AP	11NC	30.475	11.65
Ye8112	CN AP	11NC	25.4	7.8
Yi67	CN AP	11NC	30.2	5.3
Yuanwu02	CN AP	11NC	23.8	1.9
79131	CN AP	11NC	28.225	6.55
Da255	CN AP	11NC	34.8	7.3
Jiao05	CN AP	11NC	29.7	7
Qi318	CN AP	11NC	26.8	7.2
Qin8_22_1	CN AP	11NC	26.3	9.5
Yue267_1_1	CN AP	11NC	30.65	10.1
Yue267_3_1	CN AP	11NC	27.4	10.3
Yue39_4	CN AP	11NC	23.9333	7.86667
Yue89A12_1	CN AP	11NC	27.6	8.3
Yue89E4_2	CN AP	11NC	33.175	6.425
48_2	CN AP	11NC	34.9	10.9
75_14Gao	CN AP	11NC	26	6.5
Cai11_8	CN AP	11NC	34.5	13.6333
Meibao	CN AP	11NC	30.4	13.6
Ning37	CN AP	11NC	28.7	8
Ning45	CN AP	11NC	32.2	8.1
Wei3322	CN AP	11NC	29.3	11.3
Wu302	CN AP	11NC	28.2	7
Wu308	CN AP	11NC	38.9	8.3
Wu312	CN AP	11NC	26.025	1.825
Yunnan9_6	CN AP	11NC	31.2	8.7
Zong548_1521	CN AP	11NC	33.2	9.2
72_125	CN AP	11NC	24.95	10.9
Han21	CN AP	11NC	25.7	4.8
NN14B	CN AP	11NC	29.8	10.5
Zhongxi042	CN AP	11NC	28.4	5.5
Zhongyin15	CN AP	11NC	27.8	9.3
ZPON7	CN AP	11NC	32.5	3.5
FR218	CN AP	11NC	26.05	7
P51	CN AP	11NC	26.2	5
5003	CN AP	11NC	35.8	11.9
55113_3_3_5	CN AP	11NC	27.2	9.4
91Huang5	CN AP	11NC	35	9
DH65232(DH9)	CN AP	11NC	27.55	9.2
Huangzaosi	CN AP	11NC	26.975	7.1
Weifeng322	CN AP	11NC	26.9	4.475
Ye478	CN AP	11NC	20.6	7.2
Zi330	CN AP	11NC	36.7	13.9
E28	CN AP	11NC	30.55	9.2
H21	CN AP	11NC	30.8667	3.9
HR962	CN AP	11NC	24.3	9.8
K36	CN AP	11NC	31.8	7.7
Liao2204	CN AP	11NC	25	8.9
Liao5110	CN AP	11NC	25.05	6.8
Longkang1	CN AP	11NC	34.3	5.3
AR226_2Lida	CN AP	11NC	28.5667	8
HuangC	CN AP	11NC	31.9	12.4
Ji833	CN AP	11NC	27	7.5
M9	CN AP	11NC	32.2667	5.43333
CML61	CN AP	11NC	40.7	11.3
Ji432	CN AP	11NC	32.6	7.1
M3736	CN AP	11NC	36.6	10.9
Yi49	CN AP	11NC	19.65	6
Zao49	CN AP	11NC	26.4	3.5
3514	CN AP	11NC	35.075	5.625
82Huangzaosi	CN AP	11NC	32.1333	6.86667
Chihuang14	CN AP	11NC	29.75	3.6
Dan3115	CN AP	11NC	24.6	4.9
Fu842	CN AP	11NC	27.8	8.9
Fu85	CN AP	11NC	23.2	9
Fu8521	CN AP	11NC	30.45	5.6
RC103/Luo31B	CN AP	11NC	28.35	7.5
Fanrong2	CN AP	11NC	30.8	7.5
Fengke1	CN AP	11NC	27.8	6.6
Fu8701	CN AP	11NC	27.6	5.4
Yan85	CN AP	11NC	27.2	9.8
200_24_13413	CN AP	11NC	31.3	4.8
Chang7Daxian1	CN AP	11NC	32	7.2
ShuangM9B_1	CN AP	11NC	30.2	10.1
Feng263	CN AP	11NC	27.2	6.4
Feng273	CN AP	11NC	28.6	7.6
Jiu138_5	CN AP	11NC	32.3	9.6
Ning24	CN AP	11NC	35.1	5.4
Ning36	CN AP	11NC	27.2	8
Pop_1111	CN AP	11NC	27.1	11.1
SZ3	CN AP	11NC	29.6	7.1
Wu125	CN AP	11NC	29.3	4.7
Zongxi241	CN AP	11NC	31	7.8
18	CN AP	11NC	31.3	10.3
GR29086_3	CN AP	11NC	22.5	4.1
MP704	CN AP	11NC	34.1	6.2
Zhongyin10	CN AP	11NC	25.15	4.9
M256	CN AP	11NC	32.4	8.7
CN165	CN AP	11NC	29.7	7.4
Duo229	CN AP	11NC	27.6	12.7
Hua160	CN AP	11NC	26.6	11.7
Chang7_2	CN AP	11NC	24.6	8.2
Cheng18	CN AP	11NC	29	4.8
Ji63	CN AP	11NC	28.9	7.4
CML125_2Pianma	CN AP	11NC	30.95	8.4
84_126_15_1	CN AP	11NC	32.7	9.9
VG85_5	CN AP	11NC	23.7667	5.16667
XZ19	CN AP	11NC	28.6	5.3
D801	CN AP	11NC	26.25	6.8
112_O2	CN AP	11NC	25.5	4.2
Zhonger_02	CN AP	11NC	26.4	7.8
707	CN AP	11NC	36.8	12.2
F520_1redcob	CN AP	11NC	26.85	6.4
H66/6	CN AP	11NC	29.3	5.4
P39/su	CN AP	11NC	25	18
W5543/su	CN AP	11NC	22.5	5.9
W6786/su	CN AP	11NC	26.575	10.225
Za5125/su	CN AP	11NC	25.7	23
Ye488	CN AP	11NC	26.5	7.4
L9010_3/O2	CN AP	11NC	42.5	9.2
Dan9046	CN AP	11NC	20.9	7.7
JiuC546	CN AP	11NC	31.3	8.3
08_641	CN AP	11NC	37.8	3.9
9058	CN AP	11NC	22.8	6.2
R08	CN AP	11NC	35.1	4.1
Zhong106	CN AP	11NC	24.75	5.3
18599	CN AP	11NC	28.8	10.7
Liao3162	CN AP	11NC	29	6.5
B97	CN AP	11NC	27.35	8.3
Si_144	CN AP	11NC	27.4	5.5
K10	CN AP	11NC	28.0833	5.03333
08_64	CN AP	11NC	37.9	3.8
Longkang11	CN AP	11NC	29.7	4.8
Dan598	CN AP	11NC	29.3	7.5
Zong31	CN AP	11NC	31.8333	3.86667
A801	CN AP	11NC	35.1	5.1
C8605_2	CN AP	11NC	23.2	6.1
W9706	CN AP	11NC	27.3	3.3
3189	CN AP	11NC	11.9	5.9
Jing89	CN AP	11NC	23	4.1
LD175_1	CN AP	11NC	24.3	4.2
Nan21_3	CN AP	11NC	27.55	9
LD61	CN AP	11NC	30.4	7.1
Suwan1611	CN AP	11NC	32.0667	7.93333
Ji854	CN AP	11NC	34.1	5.9
Wenhuang31413	CN AP	11NC	29.6	4.2
Tianya4	CN AP	11NC	24.5	4.5
Q1261	CN AP	11NC	28.6	4.9
Jing7huang	CN AP	11NC	29.6	5.9
HD568	CN AP	11NC	NaN	NaN
Baiyesi	CN AP	11NC	26.125	5.45
S122	CN AP	11NC	NaN	NaN
Jing7	CN AP	11NC	30.5	4.8
Ye515	CN AP	11NC	27.9	5.8
5237	CN AP	11NC	25.9	4.7
Ji856	CN AP	11NC	31	5.3
LX03_2	CN AP	11NC	30.025	6.2
Mo17	CN AP	11NC	33.6	9
502	CN AP	11NC	21.4	7
M14	CN AP	11NC	24.6	3.3
Dhuang212	CN AP	11NC	22.8	4.25
Wu109	CN AP	11NC	31.65	5.3
92_8	CN AP	11NC	23.9	8.1
Tai183	CN AP	11NC	26	10.1
LX9801	CN AP	11NC	30.925	3.6
Lu9	CN AP	11NC	NaN	NaN
Xi502	CN AP	11NC	27.1	2.9
Zheng87_1	CN AP	11NC	21.3	5
Su75	CN AP	11NC	26.8	14.9
Jiao51	CN AP	11NC	34.65	8.4
Zheng22	CN AP	11NC	29	11.9
Hengbai522	CN AP	11NC	25.2	10.6
Danhuang34	CN AP	11NC	26	5.8
F7	CN AP	11NC	29.6	3.9
Q3012	CN AP	11NC	34.2	6.7
F72	CN AP	11NC	24	5.6
Shen125	CN AP	11NC	31.3	5.7
Mo17Ht	CN AP	11NC	32.4	4.3
Suixi701	CN AP	11NC	NaN	NaN
78599	CN AP	11NC	29	10.7
Suixi601	CN AP	11NC	27.7	4.9
Jingnuo6	CN AP	11NC	22.6	4.5
Dan3130	CN AP	11NC	34.2	7.3
Bainuo6	CN AP	11NC	27.35	5.4
B37	CN AP	11NC	24.6	4.6
Duohuang29	CN AP	11NC	22.3	4.5
7922	CN AP	11NC	24.6	5.2
M54	CN AP	11NC	NaN	NaN
Ye488	CN AP	11NC	26.5	7.4
Ningchen20	CN AP	11NC	NaN	NaN
Ye107	CN AP	11NC	28	4.3
Ningchen07	CN AP	11NC	NaN	NaN
Tangsipingtou	CN AP	11NC	24.3	10.4
8723	CN AP	11NC	33	5.76667
Zong3	CN AP	11NC	27.9	10.3
Huangyesi	CN AP	11NC	30.5	7.5
Guangyou5	CN AP	11NC	31.3	15.8
Ji444	CN AP	11NC	30.3	5.65
Zun90110	CN AP	11NC	36.6	8.6
Shuang741	CN AP	11NC	25.5	7.2
Duohangjin	CN AP	11NC	32.2	9.3
DH40	CN AP	11NC	33.4	6.1
Tai184	CN AP	11NC	31.7	6.9
196	CN AP	11NC	26.15	3.3
Lan766_4_2	CN AP	11NC	33.2	8.4
Ji853	CN AP	11NC	28.8	4.4
91huang10	CN AP	11NC	28	1.4
Xun928	CN AP	11NC	26	8
Xing83	CN AP	11NC	26.5	6.2
Jing24	CN AP	11NC	29.6	5.8
Shen137	CN AP	11NC	28.6	10.8
Jing404	CN AP	11NC	32.4	6.1
Ji880	CN AP	11NC	31.3	4.2
Ji35	CN AP	11NC	29.6	4.6
Yan172	CN AP	11NC	23.9	8.3
Wu314	CN AP	11NC	34.65	4
148	CN AP	11NC	35.45	5.45
D619	CN AP	11NC	25.6	6.2
Tie9010	CN AP	11NC	24.5	7.9
8902	CN AP	11NC	27.7	6.5
KL2	CN AP	11NC	30.3	5.2
x48B	CN AP	11NC	18.85	6.1
Ay3566	CN AP	11NC	33.3	2
D801	CN AP	11NC	26.25	6.8
5311	CN AP	11NC	NaN	NaN
Zhong5493	CN AP	11NC	31.9	4.3
HR3	CN AP	11NC	21.5	6.1
7331	CN AP	11NC	28.5	8.6
H891	CN AP	11NC	23.4	3.5
HZ120	CN AP	11NC	31	5.9
H153	CN AP	11NC	25.3	4.2
Ji833	CN AP	11NC	27	7.5
930	CN AP	11NC	32.425	3.675
Bei11	CN AP	11NC	39.5	3.4
Lian1538	CN AP	11NC	25.2	3.9
Tie98033_1	CN AP	11NC	29.2	3.1
Shen151	CN AP	11NC	31.1	4.9
Niu2_1	CN AP	11NC	29	6
XF27	CN AP	11NC	32.3	9.3
48_2	CN AP	11NC	34.9	10.9
1121	CN AP	11NC	23.8333	2.9
D185	CN AP	11NC	31.4	5.475
Ji818	CN AP	11NC	30.1	5.3
CT52C	CN AP	11NC	33.2	6.8
Tie7922	CN AP	11NC	29.15	4.7
H1208	CN AP	11NC	24.4	5.2
W2H03	CN AP	11NC	33.7	3.9
200B	CN AP	11NC	32.4	7.9
7026B	CN AP	11NC	30.525	5.725
Jia13	CN AP	11NC	27.1	8.6
W136_87	CN AP	11NC	26.9	11.4
KL6	CN AP	11NC	25.5	4.8
Zhongzi03	CN AP	11NC	30.6	5.1
Q4502	CN AP	11NC	24.3	4.9
Shen3336	CN AP	11NC	26.3	5.4
288	CN AP	11NC	27.8	8.9
Huangchanga	CN AP	11NC	30.7	5.9
KL4	CN AP	11NC	28	4.1
Dan99chang	CN AP	11NC	29.2	5
Wang94	CN AP	11NC	32.5	7.4
B98	CN AP	11NC	31.1	6.3
Mei22	CN AP	11NC	35.2	5.7
Dan717	CN AP	11NC	38.6	3.4
Yu374	CN AP	11NC	31.9	10.4
wk12	CN AP	11NC	32.8	4.55
CL11	CN AP	11NC	NaN	NaN
Suixi606	CN AP	11NC	31.8	3.2
LX006a	CN AP	11NC	30.6	5
HZ121	CN AP	11NC	24.3	4.7
Hai1134	CN AP	11NC	30.7	7.4
412	CN AP	11NC	31.7	4.8
D883	CN AP	11NC	29.2	5.65
ChangD	CN AP	11NC	31.2	4.1
931	CN AP	11NC	31.1	3.4
7146	CN AP	11NC	31.25	9.7
Ji842	CN AP	11NC	NaN	NaN
Xun926	CN AP	11NC	NaN	NaN
Hai9818	CN AP	11NC	29.9	8.1
MO113	CN AP	11NC	29.6	2.4
Liao3053	CN AP	11NC	26.5	5.6
Jing54	CN AP	11NC	32.9	3.9
HR210	CN AP	11NC	31.1	8.7
C416	CN AP	11NC	32.1333	4.83333
HZ139	CN AP	11NC	34.5	5.6
DanT138	CN AP	11NC	29.8	3.2
H9442	CN AP	11NC	31	8.4
DongD201	CN AP	11NC	32.2	4.4
Ye8001	CN AP	11NC	24.425	5.775
ChangK	CN AP	11NC	40.95	3.6
Suixi704	CN AP	11NC	35.8	6
1134	CN AP	11NC	34.2	4
HRA65B	CN AP	11NC	32.3	3
Ming2325	CN AP	11NC	24.8	6.8
Qiang113	CN AP	11NC	34.5	1.7
Liao6082	CN AP	11NC	25.4	5.1
7903E	CN AP	11NC	27.6	5.5
K514	CN AP	11NC	31.8	4.1
Jia6	CN AP	11NC	29.8	4.05
JiV993	CN AP	11NC	31.05	4.9
KL3	CN AP	11NC	29.8	3.7
4F1	CN AP	11NC	34	8.1
Hai9818	CN AP	11NC	29.9	8.1
Chang3	CN AP	11NC	30.3	3.8
98F1	CN AP	11NC	24.5	4.9
Fangyin	CN AP	11NC	22.55	6.5
7884	CN AP	11NC	33.4	7.6
Liao3180	CN AP	11NC	43.85	6.45
Longxi65	CN AP	11NC	32.3	4.3
Dan341	CN AP	11NC	31.6	10.7
FLQ2Bt	CN AP	11NC	38.5	6.6
C39	CN AP	11NC	39.1	5
Yan812	CN AP	11NC	25.7	8.4
Ye832	CN AP	11NC	21.9	5
W172	CN AP	11NC	33.4	5.2
9711	CN AP	11NC	34.1	5.5
D857	CN AP	11NC	33.26	6.2
KP3130	CN AP	11NC	28.1	5.1
Lo415	CN AP	11NC	28.4	5.7
D1051	CN AP	11NC	26.5	6.1
5032	CN AP	11NC	22.7	5.8
DM101B	CN AP	11NC	30.6	4.9
248	CN AP	11NC	22.9	5.7
Zheng32	CN AP	11NC	23.6	4.3
Beck	CN AP	11NC	35.9	6.9
Huanglu12	CN AP	11NC	36.3	6.2
Shen977	CN AP	11NC	30.8	9.1
Dan599	CN AP	11NC	25	4.9
68139	CN AP	11NC	25.5	14.3
PH6WC	CN AP	11NC	28.1	2.4
W499	CN AP	11NC	23.8	5.4
CN104	CN AP	11NC	33.55	6.4
LX9223	CN AP	11NC	23.2	4.3
RP125	CN AP	11NC	28	6.7
68122	CN AP	11NC	32.4	6.3
599	CN AP	11NC	21.55	5.375
K21	CN AP	11NC	30.1	6.6
1205A	CN AP	11NC	23.6	5.4
D15	CN AP	11NC	21.85	4
W238	CN AP	11NC	26.85	7
F7584	CN AP	11NC	31.25	5.1
WN11H	CN AP	11NC	36.0833	4.1
7381	CN AP	11NC	25.6	7.1
Ji8415	CN AP	11NC	22.1	8.5
D23	CN AP	11NC	37.5	6.2
757	CN AP	11NC	28.4	5.8
S53	CN AP	11NC	31.75	8.1
N68a	CN AP	11NC	23.3	4.6
9782	CN AP	11NC	25.25	5.8
Dan9064	CN AP	11NC	32.5	6.6
1101	CN AP	11NC	35.2	7.5
Jinhuang59	CN AP	11NC	28.5	8.5
273	CN AP	11NC	24	9.3
Liao5114	CN AP	11NC	18.3	6.1
La2_4	CN AP	11NC	23.65	5.4
3732	CN AP	11NC	33.25	4
Chong72	CN AP	11NC	29.3	5.6
PH4CV	CN AP	11NC	28.4	3.4
Liao138	CN AP	11NC	27	8.8
DH138	CN AP	11NC	34.5	9.4
802	CN AP	11NC	24.1	7.9
Ji4112	CN AP	11NC	25.1333	4.03333
441950	CN AP	11NC	22.85	5.7
PN2_8	CN AP	11NC	30.95	5.4
ys06	CN AP	11NC	32.65	3.1
96Hong_768	CN AP	11NC	35.6	8.2
Xinaiguang10	CN AP	11NC	27.8	5.5
H19	CN AP	11NC	29	6.7
D886	CN AP	11NC	25.3	12.1
Qiong51	CN AP	11NC	25.6	3.8
Mei68113	CN AP	11NC	31.8	3.5
1614	CN AP	11NC	23.9	3.6
3489a	CN AP	11NC	33.1	3.4
806A	CN AP	11NC	29.9	5.1
Shan89	CN AP	11NC	28.6	4.8
JN15	CN AP	11NC	30.3	6.5
D183	CN AP	11NC	31	7.9
DM07	CN AP	11NC	38.15	4.5
d140	CN AP	11NC	28	4
M7	CN AP	11NC	29.7	4.325
99122	CN AP	11NC	32.4	3.8
Ji15_22	CN AP	11NC	32.3	4.1
811A	CN AP	11NC	24.5	5.4
Chengzi108	CN AP	11NC	29.6	9.6
501	CN AP	11NC	28.275	5.075
Xing230	CN AP	11NC	28.4	4.6
D1049	CN AP	11NC	28.6	6.6
Shen5005	CN AP	11NC	31.55	6.7
W344	CN AP	11NC	26.35	5.6
953	CN AP	11NC	25.4	4.8
CT109	CN AP	11NC	29	5.5
D869	CN AP	11NC	30.4	7.8
C521	CN AP	11NC	25.4	4.1
3335	CN AP	11NC	37.65	11.2
697	CN AP	11NC	31	5.7
T24	CN AP	11NC	27.7	5.9
Yi36	CN AP	11NC	31.4	4.9
NC268	CN AP	11NC	24.1	6
R150	CN AP	11NC	38.3	8.03333
P136	CN AP	11NC	29.2	3.3
D892	CN AP	11NC	27.7	6.6
Zheng653	CN AP	11NC	26.275	4.95
Yd6	CN AP	11NC	31.95	6.1
W222	CN AP	11NC	25.2	7.1
GY3	CN AP	11NC	26.15	4.2
Lo5_6	CN AP	11NC	29	6.525
LX3999	CN AP	11NC	21.1	4.9
Dan299	CN AP	11NC	28.1	6.5
XF223	CN AP	11NC	30.3	11
Cheng687	CN AP	11NC	25.7	4.6
698_3	CN AP	11NC	32	4.2
SC30_1	CN AP	11NC	27.8	8.8
433_7	CN AP	11NC	29.475	7.375
K14	CN AP	11NC	31.4	8.175
Hai9_21	CN AP	11NC	19.9	6.7
Lian87	CN AP	11NC	26.5	9.2
5872	CN AP	11NC	NaN	NaN
Zezi23	CN AP	11NC	31.3	7.6
1610	CN AP	11NC	34.9	4.9
CB0443_2	CN AP	11NC	17.4	7.6
Dan988	CN AP	11NC	29	7.8
SS99	CN AP	11NC	25.4	6.4
Qi205	CN AP	11NC	32.4	1.9
446	CN AP	11NC	NaN	NaN
895	CN AP	11NC	NaN	NaN
M101	CN AP	11NC	27.2	7.6
E200	CN AP	11NC	30.1	10.8
R15	CN AP	11NC	39.1	7.1
20762	CN AP	11NC	25.7	7.4
THB242	CN AP	11NC	29.2	14.8
B317	CN AP	11NC	26.2	9.9
1572	CN AP	11NC	NaN	NaN
L5895	CN AP	11NC	NaN	NaN
y9961	CN AP	11NC	29	10
D88	CN AP	11NC	28.6	7.9
R31	CN AP	11NC	35.9	7.3
SW153	CN AP	11NC	28.3	1.8
4003	CN AP	11NC	32.6	8
Mu6	CN AP	11NC	33.6	15.8
H92_1	CN AP	11NC	NaN	NaN
L292	CN AP	11NC	NaN	NaN
Ji533	CN AP	11NC	18.1	8.3
Y223	CN AP	11NC	27.8	4.8
7239	CN AP	11NC	30.6	6.4
BM	CN AP	11NC	31.6	2.6
150_4	CN AP	11NC	37.7	7.9
Ye52106	CN AP	11NC	33.6	4.5
S7913	CN AP	11NC	NaN	NaN
KWS10.KWS73	CN AP	11NC	NaN	NaN
equn3	CN AP	11NC	26.4	6.7
K22	CN AP	11NC	34.6	8
20564	CN AP	11NC	34.7	5.3
Zao48	CN AP	11NC	19.3	9.1
Shen152	CN AP	11NC	28.9	4.4
Q4401	CN AP	11NC	27.1	7.2
Tie133	CN AP	11NC	NaN	NaN
j0045	CN AP	11NC	29.1	8.2
P167	CN AP	11NC	35	4.5
LX00_1	CN AP	11NC	30.1	7
9706	CN AP	11NC	25.6	5.4
Chang72	CN AP	11NC	35.825	12.175
Ji830	CN AP	11NC	26.2	8.7
Yang	CN AP	11NC	NaN	NaN
E600	CN AP	11NC	31.1	6.3
807D	CN AP	11NC	31	4.1
C168	CN AP	11NC	30	14.5
R1656	CN AP	11NC	33.1	11
K305	CN AP	11NC	27.6	11
NG5	CN AP	11NC	NaN	NaN
Hua94	CN AP	11NC	NaN	NaN
4936	CN AP	11NC	26.5	6.8
1127	CN AP	11NC	30.5	3.5
Z31B	CN AP	11NC	28.275	5.25
Chengzi205_1_1	CN AP	11NC	30.7	4.7
Ji53	CN AP	11NC	32.2	9.6
Shen3265	CN AP	11NC	28.7	6.5
Ji63	CN AP	11NC	28.9	7.4
D1139	CN AP	11NC	25.3	4.9
Chen322	CN AP	11NC	33.2	4.2
L473	CN AP	11NC	29.5	8.7
Los_6	CN AP	11NC	35.5	13.9
Tian77	CN AP	11NC	31.6	9
W182bn	CN AP	11NC	26.2	7
Daqiu36	CN AP	11NC	NaN	NaN
E588	CN AP	11NC	30.2	7.7
S73	CN AP	11NC	29.3	7.7
7236	CN AP	11NC	30.9	7.7
68202	CN AP	11NC	22.6	5.8
LX1124	CN AP	11NC	22.5	7.7
BS16_6211	CN AP	11NC	24	4.9
Wu105	CN AP	11NC	NaN	NaN
TieC9324	CN AP	11NC	30.4	5
P007	CN AP	11NC	26.5333	3.6
B394	CN AP	11NC	34.3	4.4
Zhong101	CN AP	11NC	33.6	10.8
B8	CN AP	11NC	24.1	3.6
HZ124C	CN AP	11NC	22.1	6.4
Tai183	CN AP	11NC	26	10.1
Silunuo	CN AP	11NC	NaN	NaN
Gai478	CN AP	11NC	NaN	NaN
561	CN AP	11NC	NaN	NaN
1041A	CN AP	11NC	NaN	NaN
1111A	CN AP	11NC	NaN	NaN
1013	CN AP	11NC	NaN	NaN
1066	CN AP	11NC	NaN	NaN
1065	CN AP	11NC	NaN	NaN
1008	CN AP	11NC	NaN	NaN
1192A	CN AP	11NC	NaN	NaN
1133B	CN AP	11NC	NaN	NaN
1133C	CN AP	11NC	NaN	NaN
1133A	CN AP	11NC	NaN	NaN
Sheai16	CN AP	11TA	34.35	6.85
Cheng435	CN AP	11TA	29.85	7.2
Ji69	CN AP	11TA	27.45	15.6
[truncated: 13,896 more rows]

## Sheet: Table S3
Table S3 Correlation analysis of tassel traits among different environments. Datas in the upper triangle of matrix were pearson correlation values, and datas in the lower triangle of matrix were the P value of significance test. Table 'a' listed the correlation among eight environments for US NAM and US AP. Table 'b' and 'c' listed the correlation among six environments for CN NAM and CN AP, resp…
a
Pop	traits	Env	65	06A	06CL1	06FL1	06PR	07A	07U	26M3
US NAM	TL	65	1	0.60339	0.68129	0.51441	0.5573	0.59958	0.64432	0.61197
		06A	<0.0001	1	0.64834	0.478	0.55903	0.59129	0.59689	0.61078
		06CL1	<0.0001	<0.0001	1	0.57439	0.61511	0.64493	0.68333	0.64787
		06FL1	<0.0001	<0.0001	<0.0001	1	0.51806	0.51003	0.51356	0.47189
		06PR	<0.0001	<0.0001	<0.0001	<0.0001	1	0.54816	0.57357	0.55384
		07A	<0.0001	<0.0001	<0.0001	<0.0001	<0.0001	1	0.59526	0.56999
		07U	<0.0001	<0.0001	<0.0001	<0.0001	<0.0001	<0.0001	1	0.62535
		26M3	<0.0001	<0.0001	<0.0001	<0.0001	<0.0001	<0.0001	<0.0001	1
	TP	65	1	0.66088	0.68284	0.63257	0.66772	0.64072	0.66375	0.71363
		06A	<0.0001	1	0.72441	0.67126	0.68384	0.63958	0.68739	0.72271
		06CL1	<0.0001	<0.0001	1	0.69388	0.69352	0.65881	0.70075	0.73539
		06FL1	<0.0001	<0.0001	<0.0001	1	0.68669	0.61732	0.65875	0.69456
		06PR	<0.0001	<0.0001	<0.0001	<0.0001	1	0.64946	0.69812	0.71445
		07A	<0.0001	<0.0001	<0.0001	<0.0001	<0.0001	1	0.6482	0.66926
		07U	<0.0001	<0.0001	<0.0001	<0.0001	<0.0001	<0.0001	1	0.71468
		26M3	<0.0001	<0.0001	<0.0001	<0.0001	<0.0001	<0.0001	<0.0001	1
US AP	TL	65	1	0.74336	0.81341	0.69145	0.69359	0.70869	0.78007	0.58691
		06A	<0.0001	1	0.7308	0.57577	0.64117	0.62729	0.67876	0.58978
		06CL1	<0.0001	<0.0001	1	0.62595	0.7114	0.70293	0.75442	0.68733
		06FL1	<0.0001	<0.0001	<0.0001	1	0.54732	0.59795	0.55557	0.47605
		06PR	<0.0001	<0.0001	<0.0001	<0.0001	1	0.63158	0.64777	0.51854
		07A	<0.0001	<0.0001	<0.0001	<0.0001	<0.0001	1	0.65841	0.60982
		07U	<0.0001	<0.0001	<0.0001	<0.0001	<0.0001	<0.0001	1	0.64024
		26M3	<0.0001	<0.0001	<0.0001	<0.0001	<0.0001	<0.0001	<0.0001	1
	TP	65	1	0.78688	0.83146	0.7297	0.74166	0.72158	0.7782	0.71671
		06A	<0.0001	1	0.80945	0.71967	0.73778	0.65099	0.74879	0.66407
		06CL1	<0.0001	<0.0001	1	0.80376	0.81403	0.72545	0.81259	0.72921
		06FL1	<0.0001	<0.0001	<0.0001	1	0.80879	0.66085	0.66437	0.67081
		06PR	<0.0001	<0.0001	<0.0001	<0.0001	1	0.69313	0.69524	0.71047
		07A	<0.0001	<0.0001	<0.0001	<0.0001	<0.0001	1	0.73112	0.6743
		07U	<0.0001	<0.0001	<0.0001	<0.0001	<0.0001	<0.0001	1	0.71222
		26M3	<0.0001	<0.0001	<0.0001	<0.0001	<0.0001	<0.0001	<0.0001	1
b
Pop	traits	Env	2009BJ	2009HN	2009XJ	2010BJ	2010HN	2010XJ
CN NAM	TL	2009BJ	1	0.63395	0.68874	0.52818	0.60873	0.54216
		2009HN	<0.0001	1	0.62435	0.55856	0.66079	0.49123
		2009XJ	<0.0001	<0.0001	1	0.50981	0.57589	0.55538
		2010BJ	<0.0001	<0.0001	<0.0001	1	0.54295	0.42244
		2010HN	<0.0001	<0.0001	<0.0001	<0.0001	1	0.44222
		2010XJ	<0.0001	<0.0001	<0.0001	<0.0001	<0.0001	1
	TP	2009BJ	1	0.78942	0.74043	0.7671	0.71144	0.7483
		2009HN	<0.0001	1	0.68157	0.74789	0.78371	0.70201
		2009XJ	<0.0001	<0.0001	1	0.70336	0.6159	0.7411
		2010BJ	<0.0001	<0.0001	<0.0001	1	0.71811	0.7326
		2010HN	<0.0001	<0.0001	<0.0001	<0.0001	1	0.6564
		2010XJ	<0.0001	<0.0001	<0.0001	<0.0001	<0.0001	1
c
Pop	traits	Env	2011BJ	2011CC	2011NC	2011TA	2011XX	2012XX
CN AP	TL	2011BJ	1	0.42875	0.67621	0.75189	0.69687	0.62798
		2011CC	<0.0001	1	0.41761	0.41221	0.39092	0.36416
		2011NC	<0.0001	<0.0001	1	0.66756	0.70077	0.64472
		2011TA	<0.0001	<0.0001	<0.0001	1	0.74759	0.67119
		2011XX	<0.0001	<0.0001	<0.0001	<0.0001	1	0.70799
		2012XX	<0.0001	<0.0001	<0.0001	<0.0001	<0.0001	1
	TP	2011BJ	1	0.57041	0.74671	0.8777	0.86021	0.82087
		2011CC	<0.0001	1	0.52564	0.54517	0.52407	0.47419
		2011NC	<0.0001	<0.0001	1	0.73211	0.67605	0.66847
		2011TA	<0.0001	<0.0001	<0.0001	1	0.86113	0.81716
		2011XX	<0.0001	<0.0001	<0.0001	<0.0001	1	0.8578
		2012XX	<0.0001	<0.0001	<0.0001	<0.0001	<0.0001	1

## Sheet: Table S4
Table S4 QTNs associated with tassel traits. 'BPP' meant a bootstrap posterior probability (BPP) value for each SNP. 'MAF' meant minor allele frequency.
QTNs id	Populations	Traits	Tag SNPs	QTNs type	Chr	Pos (bp)	BPP	P value	MAF	Enrichment in CN NAM QTL	Enrichment in US NAM QTL	B73.gene.id	Genes type	B73.gene name	The nearst tassel candidate genes
1	US NAM	TP	S1_8623930	intronic	1	8623930	0.06	2.88643e-09	0.0666364			GRMZM2G171324
2	US NAM	TP	S1_9959276	inter-genic	1	9959276	0.14	4.8628e-09	0.0756541
3	US NAM	TP	S1_16439834	inter-genic	1	16439834	0.05	7.97728e-09	0.0968268	yes
4	US NAM	TP	S1_28210570	intronic	1	28210570	0.09	1.45604e-09	0.148119			GRMZM2G100242
5	US NAM	TP	S1_35136685	intronic	1	35136685	0.05	1.88043e-09	0.423119			GRMZM2G136513
6	US NAM	TP	S1_38312460	inter-genic	1	38312460	0.08	8.29129e-11	0.152184		yes
7	US NAM	TP	S1_54617662	inter-genic	1	54617662	0.05	8.99959e-09	0.287081		yes
8	US NAM	TP	S1_58512513	inter-genic	1	58512513	0.05	5.67025e-10	0.140594		yes
9	US NAM	TP	S1_61622150	intronic	1	61622150	0.05	2.63434e-10	0.178377	yes	yes	AC204530.4_FG003
10	US NAM	TP	S1_133381113	inter-genic	1	133381113	0.09	5.76249e-10	0.0507706
11	US NAM	TP	S1_170967578	intronic	1	170967578	0.17	6.87698e-10	0.0970815			GRMZM2G115615
12	US NAM	TP	S1_191863476	inter-genic	1	191863476	0.09	8.00553e-10	0.095346		yes
13	US NAM	TP	S1_193768210	inter-genic	1	193768210	0.09	4.98325e-11	0.073285		yes
14	US NAM	TP	S1_202166783	inter-genic	1	202166783	0.08	2.52766e-09	0.137409	yes	yes
15	US NAM	TP	S1_216695443	intronic	1	216695443	0.08	5.97835e-09	0.0545104			GRMZM2G167694
16	US NAM	TP	S1_244834312	intronic	1	244834312	0.15	2.55803e-09	0.0634104			GRMZM2G145458	TF	Tify
17	US NAM	TP	S1_245904835	inter-genic	1	245904835	0.07	2.4284e-10	0.203584
18	US NAM	TP	S1_254402163	intronic	1	254402163	0.06	3.59985e-09	0.117898		yes	GRMZM2G098063	TF	ABI3VP1
19	US NAM	TP	S1_255324121	intronic	1	255324121	0.18	1.06812e-09	0.0638914		yes	GRMZM2G017319	TF	LOB
20	US NAM	TP	S1_263001874	inter-genic	1	263001874	0.1	1.85598e-09	0.0993314
21	US NAM	TP	S1_270668190	intronic	1	270668190	0.12	1.46148e-09	0.334759			GRMZM2G143238	kinase	1.15.3
22	US NAM	TP	S1_271913038	intronic	1	271913038	0.06	3.61773e-09	0.395437			GRMZM2G141472	UPS	Fbox	kn1
23	US NAM	TP	S1_272833210	intronic	1	272833210	0.05	3.51276e-09	0.351995			GRMZM2G090124
24	US NAM	TP	S1_276254040	inter-genic	1	276254040	0.1	1.30617e-09	0.124229		yes
25	US NAM	TP	S1_288592545	inter-genic	1	288592545	0.07	2.3266e-09	0.0871325
26	US NAM	TP	S2_2082131	intronic	2	2082131	0.05	3.35032e-09	0.111831			GRMZM2G040736	TF	Orphans
27	US NAM	TP	S2_2682726	intronic	2	2682726	0.11	1.37322e-09	0.321613			GRMZM2G010555
28	US NAM	TP	S2_5300206	inter-genic	2	5300206	0.07	2.74674e-09	0.193676		yes
29	US NAM	TP	S2_5821238	inter-genic	2	5821238	0.33	2.45587e-09	0.0869323		yes
30	US NAM	TP	S2_6984197	intronic	2	6984197	0.08	7.10791e-09	0.119036		yes	GRMZM2G106384
31	US NAM	TP	S2_8889278	inter-genic	2	8889278	0.11	3.32231e-09	0.104694
32	US NAM	TP	S2_13638186	inter-genic	2	13638186	0.05	8.50179e-09	0.223073	yes	yes
33	US NAM	TP	S2_14264763	inter-genic	2	14264763	0.05	3.38657e-09	0.19388	yes
34	US NAM	TP	S2_15475151	inter-genic	2	15475151	0.08	3.41823e-09	0.359092	yes
35	US NAM	TP	S2_25931454	intronic	2	25931454	0.05	9.04606e-09	0.484859		yes	GRMZM2G376731
36	US NAM	TP	S2_26721406	inter-genic	2	26721406	0.11	4.61781e-09	0.236586		yes
37	US NAM	TP	S2_28047766	inter-genic	2	28047766	0.06	1.95688e-09	0.29331		yes
38	US NAM	TP	S2_29054925	inter-genic	2	29054925	0.06	5.57494e-09	0.237534		yes
39	US NAM	TP	S2_33681171	intronic	2	33681171	0.09	9.2672e-10	0.306324			GRMZM2G018876	TF	Orphans
40	US NAM	TP	S2_100637635	inter-genic	2	100637635	0.16	1.63601e-10	0.149082
41	US NAM	TP	S2_178415772	inter-genic	2	178415772	0.15	1.28777e-09	0.108469		yes
42	US NAM	TP	S2_184964564	intronic	2	184964564	0.05	2.76059e-09	0.131142		yes	GRMZM2G414252	TF	bHLH	GRMZM2G414252
43	US NAM	TP	S2_202528368	intronic	2	202528368	0.08	7.40985e-10	0.143132		yes	GRMZM2G087254
44	US NAM	TP	S2_204385074	inter-genic	2	204385074	0.1	1.61758e-11	0.0566183		yes
45	US NAM	TP	S2_220855566	intronic	2	220855566	0.05	1.05384e-09	0.14651	yes		GRMZM2G447987
46	US NAM	TP	S2_222976268	inter-genic	2	222976268	0.07	5.60102e-10	0.226978
47	US NAM	TP	S2_228940568	inter-genic	2	228940568	0.05	4.06325e-09	0.21607
48	US NAM	TP	S2_234707306	inter-genic	2	234707306	0.06	1.46438e-09	0.366047
49	US NAM	TP	S3_35126705	inter-genic	3	35126705	0.12	8.9557e-10	0.0819734	yes
50	US NAM	TP	S3_86972710	inter-genic	3	86972710	0.21	7.57029e-10	0.0639598		yes
51	US NAM	TP	S3_87635000	inter-genic	3	87635000	0.07	1.36751e-10	0.115157		yes
52	US NAM	TP	S3_119135954	inter-genic	3	119135954	0.12	5.75039e-10	0.0664759		yes
53	US NAM	TP	S3_127853245	intronic	3	127853245	0.22	2.84538e-10	0.145816		yes	GRMZM2G454039
54	US NAM	TP	S3_129305411	intronic	3	129305411	0.07	3.92772e-10	0.0869544		yes	GRMZM2G169481
55	US NAM	TP	S3_135695559	intronic	3	135695559	0.05	2.19679e-10	0.309859		yes	GRMZM2G328427
56	US NAM	TP	S3_137240173	inter-genic	3	137240173	0.06	4.45461e-09	0.125869		yes				zag2
57	US NAM	TP	S3_139905787	intronic	3	139905787	0.05	4.26943e-09	0.142747		yes	GRMZM2G420310
58	US NAM	TP	S3_170773039	intronic	3	170773039	0.05	1.67072e-09	0.191931			GRMZM2G376085	UPS	Ubox
59	US NAM	TP	S3_171433931	inter-genic	3	171433931	0.06	8.03786e-09	0.296691
60	US NAM	TP	S3_172675399	intronic	3	172675399	0.07	1.63535e-09	0.162932		yes	GRMZM2G111441
61	US NAM	TP	S3_177494279	intronic	3	177494279	0.05	1.0585e-09	0.353536		yes	GRMZM2G154958
62	US NAM	TP	S3_188833943	inter-genic	3	188833943	0.05	7.35832e-09	0.389483
63	US NAM	TP	S3_189467043	intronic	3	189467043	0.05	5.91683e-09	0.193291			GRMZM5G867518
64	US NAM	TP	S3_190321279	intronic	3	190321279	0.06	1.47956e-09	0.362685			GRMZM2G138800
65	US NAM	TP	S3_191124714	intronic	3	191124714	0.05	9.90324e-09	0.428218			GRMZM2G054905
66	US NAM	TP	S3_196202698	inter-genic	3	196202698	0.06	3.43314e-09	0.348387
67	US NAM	TP	S3_202433281	intronic	3	202433281	0.09	3.33851e-09	0.324506			GRMZM2G055276
68	US NAM	TP	S3_205394296	inter-genic	3	205394296	0.07	6.79986e-09	0.116986
69	US NAM	TP	S3_206530420	intronic	3	206530420	0.07	3.36719e-11	0.213865			GRMZM2G050596
70	US NAM	TP	S3_209011042	intronic	3	209011042	0.4	4.26055e-10	0.313815			GRMZM2G164628
71	US NAM	TP	S3_212025832	inter-genic	3	212025832	0.09	4.88229e-09	0.285937	yes
72	US NAM	TP	S3_212740441	intronic	3	212740441	0.05	6.43224e-09	0.450385	yes		GRMZM2G408462	TF	WRKY
73	US NAM	TP	S3_214273887	inter-genic	3	214273887	0.13	3.04387e-09	0.341987	yes
74	US NAM	TP	S3_216875971	intronic	3	216875971	0.06	2.69243e-09	0.178717	yes	yes	GRMZM2G147752
75	US NAM	TP	S3_217831055	intronic	3	217831055	0.13	3.84384e-09	0.218451			GRMZM2G053047
76	US NAM	TP	S3_219861408	inter-genic	3	219861408	0.05	1.79953e-09	0.20621
77	US NAM	TP	S4_32252161	inter-genic	4	32252161	0.1	1.81891e-09	0.30221
78	US NAM	TP	S4_55447220	inter-genic	4	55447220	0.05	2.95261e-09	0.126133		yes
79	US NAM	TP	S4_66908736	intronic	4	66908736	0.13	1.39882e-10	0.337035		yes	GRMZM2G030628
80	US NAM	TP	S4_136003242	inter-genic	4	136003242	0.16	1.55029e-09	0.102958
81	US NAM	TP	S4_147226164	inter-genic	4	147226164	0.07	3.75287e-12	0.2811	yes
82	US NAM	TP	S4_155223830	inter-genic	4	155223830	0.05	7.01353e-16	0.211718	yes
83	US NAM	TP	S4_169614538	inter-genic	4	169614538	0.11	1.94442e-09	0.255934		yes
84	US NAM	TP	S4_175723750	intronic	4	175723750	0.15	1.05022e-09	0.358008			GRMZM2G181336
85	US NAM	TP	S4_177062150	inter-genic	4	177062150	0.05	1.05986e-08	0.24932
86	US NAM	TP	S4_178821367	intronic	4	178821367	0.11	1.49295e-15	0.396316			GRMZM2G040050			tu1
87	US NAM	TP	S4_181417095	inter-genic	4	181417095	0.05	1.44277e-08	0.0642339
88	US NAM	TP	S4_182280060	intronic	4	182280060	0.06	5.49578e-09	0.14572			GRMZM2G503738
89	US NAM	TP	S4_184164328	inter-genic	4	184164328	0.05	3.53663e-09	0.0637353
90	US NAM	TP	S4_185651763	inter-genic	4	185651763	0.07	5.82711e-09	0.128934
91	US NAM	TP	S4_186645854	inter-genic	4	186645854	0.08	3.43234e-09	0.0708437
92	US NAM	TP	S4_190336899	intronic	4	190336899	0.06	3.81819e-10	0.0585524		yes	GRMZM2G013302	TF	OFP
93	US NAM	TP	S4_191418591	inter-genic	4	191418591	0.16	2.25569e-09	0.178944		yes
94	US NAM	TP	S4_195798423	intronic	4	195798423	0.09	2.03906e-09	0.320036		yes	GRMZM2G163671	TF	TRAFBTB
95	US NAM	TP	S4_196414092	inter-genic	4	196414092	0.05	4.08233e-09	0.152539		yes
96	US NAM	TP	S4_198430584	inter-genic	4	198430584	0.06	5.31278e-09	0.0729828		yes
97	US NAM	TP	S4_199797709	intronic	4	199797709	0.08	1.94899e-09	0.160415		yes	GRMZM2G393337
98	US NAM	TP	S4_201936383	intronic	4	201936383	0.06	8.18252e-09	0.175091		yes	GRMZM2G325118
99	US NAM	TP	S4_202887827	inter-genic	4	202887827	0.34	1.59236e-09	0.195896		yes
100	US NAM	TP	S4_206445017	inter-genic	4	206445017	0.06	6.67149e-09	0.12874		yes
101	US NAM	TP	S4_209649921	intronic	4	209649921	0.09	1.25223e-09	0.144115		yes	GRMZM2G130256
102	US NAM	TP	S4_210503897	intronic	4	210503897	0.06	4.58239e-09	0.125434		yes	GRMZM2G054896
103	US NAM	TP	S5_7859696	inter-genic	5	7859696	0.11	2.94717e-09	0.237307
104	US NAM	TP	S5_8626114	intronic	5	8626114	0.08	2.67101e-10	0.355876			GRMZM2G105755
105	US NAM	TP	S5_9952554	intronic	5	9952554	0.05	1.95204e-09	0.23903			GRMZM2G046055	TF	CCAAT
106	US NAM	TP	S5_13722961	inter-genic	5	13722961	0.05	5.50832e-09	0.0654805
107	US NAM	TP	S5_89749416	inter-genic	5	89749416	0.09	1.20769e-09	0.142893		yes
108	US NAM	TP	S5_123237012	inter-genic	5	123237012	0.06	1.068e-08	0.257026		yes
109	US NAM	TP	S5_145002655	inter-genic	5	145002655	0.05	4.79748e-13	0.176768		yes
110	US NAM	TP	S5_165978319	inter-genic	5	165978319	0.22	1.18961e-09	0.263378
111	US NAM	TP	S5_167068386	intronic	5	167068386	0.06	2.73962e-09	0.0658243			GRMZM2G136296
112	US NAM	TP	S5_168671641	inter-genic	5	168671641	0.06	1.09722e-09	0.113214
113	US NAM	TP	S5_180406865	intronic	5	180406865	0.05	1.47552e-10	0.121714			GRMZM2G079682
114	US NAM	TP	S5_200597638	intronic	5	200597638	0.15	3.15285e-09	0.164415	yes		GRMZM2G181637
115	US NAM	TP	S5_201225158	inter-genic	5	201225158	0.05	1.39357e-10	0.260698	yes
116	US NAM	TP	S5_204926946	intronic	5	204926946	0.05	1.1549e-13	0.221895			GRMZM5G883043
117	US NAM	TP	S5_205554985	inter-genic	5	205554985	0.05	5.71548e-11	0.303808
118	US NAM	TP	S5_207168426	inter-genic	5	207168426	0.12	3.72064e-09	0.325363
119	US NAM	TP	S5_208091943	intronic	5	208091943	0.07	2.43589e-09	0.199375			GRMZM2G035503
120	US NAM	TP	S5_213082211	inter-genic	5	213082211	0.1	4.27914e-09	0.178547	yes
121	US NAM	TP	S6_1283488	intronic	6	1283488	0.05	8.08685e-09	0.192702			GRMZM2G098174
122	US NAM	TP	S6_2591244	intronic	6	2591244	0.05	3.7091e-09	0.239642		yes	GRMZM2G116685	kinase	1.4.1
123	US NAM	TP	S6_3180132	intronic	6	3180132	0.06	8.81996e-11	0.315428		yes	GRMZM2G173962	kinase	4.5.2
124	US NAM	TP	S6_4894600	intronic	6	4894600	0.07	7.87774e-19	0.20237		yes	GRMZM5G852185
125	US NAM	TP	S6_135884240	intronic	6	135884240	0.17	4.16963e-10	0.0640833		yes	GRMZM2G059991
126	US NAM	TP	S6_164684469	intronic	6	164684469	0.23	4.19882e-10	0.170814			GRMZM2G022619
127	US NAM	TP	S7_22013295	intronic	7	22013295	0.11	1.92802e-11	0.0753523		yes	GRMZM2G176175	TF	AP2-EREBP
128	US NAM	TP	S7_24412425	intronic	7	24412425	0.06	3.60417e-10	0.239309		yes	GRMZM2G358059
129	US NAM	TP	S7_94022381	inter-genic	7	94022381	0.47	2.32769e-10	0.231708
130	US NAM	TP	S7_97346739	inter-genic	7	97346739	0.06	1.06265e-09	0.207483
131	US NAM	TP	S7_98850032	inter-genic	7	98850032	0.07	6.66492e-09	0.116792
132	US NAM	TP	S7_105063656	inter-genic	7	105063656	0.06	3.57522e-09	0.106735	yes
133	US NAM	TP	S7_108296387	inter-genic	7	108296387	0.07	1.36329e-10	0.242682	yes
134	US NAM	TP	S7_120765508	intronic	7	120765508	0.05	3.79906e-10	0.239483	yes		GRMZM2G099049
135	US NAM	TP	S7_122868982	inter-genic	7	122868982	0.19	3.73403e-09	0.0963699	yes	yes
136	US NAM	TP	S7_125101862	inter-genic	7	125101862	0.05	8.48706e-09	0.0645739		yes
137	US NAM	TP	S7_126448879	intronic	7	126448879	0.05	4.77012e-09	0.117928	yes	yes	GRMZM2G179045
138	US NAM	TP	S7_156859068	inter-genic	7	156859068	0.1	2.72212e-10	0.144481
139	US NAM	TP	S7_159137028	inter-genic	7	159137028	0.05	1.13271e-08	0.251995
140	US NAM	TP	S7_168467680	intronic	7	168467680	0.08	1.01631e-09	0.433165		yes	GRMZM2G126774	TF	SNF2
141	US NAM	TP	S7_169169389	inter-genic	7	169169389	0.06	2.57759e-09	0.441863
142	US NAM	TP	S7_170656287	intronic	7	170656287	0.1	1.93687e-09	0.374184			GRMZM2G433767
143	US NAM	TP	S8_18224564	intronic	8	18224564	0.05	2.0216e-11	0.224751	yes		GRMZM2G107696
144	US NAM	TP	S8_18966532	inter-genic	8	18966532	0.13	5.96702e-10	0.118035	yes
145	US NAM	TP	S8_19673943	inter-genic	8	19673943	0.07	3.46889e-09	0.481706	yes
146	US NAM	TP	S8_163180362	inter-genic	8	163180362	0.21	3.17954e-09	0.314613		yes
147	US NAM	TP	S8_172001101	inter-genic	8	172001101	0.06	5.55232e-09	0.171238
148	US NAM	TP	S8_173608969	inter-genic	8	173608969	0.12	9.95101e-12	0.102901
149	US NAM	TP	S9_11241658	inter-genic	9	11241658	0.05	2.98626e-09	0.056165
150	US NAM	TP	S9_16727365	intronic	9	16727365	0.06	2.8215e-09	0.0504306			GRMZM2G160496
151	US NAM	TP	S9_32335084	intronic	9	32335084	0.05	6.13023e-11	0.185653		yes	GRMZM2G058026
152	US NAM	TP	S9_98174871	intronic	9	98174871	0.08	3.0937e-10	0.477745		yes	GRMZM5G836767
153	US NAM	TP	S9_99293366	intronic	9	99293366	0.07	9.18684e-11	0.3767		yes	GRMZM2G029345
154	US NAM	TP	S9_124917492	intronic	9	124917492	0.12	2.80429e-09	0.277567			GRMZM2G415793
155	US NAM	TP	S9_133887742	intronic	9	133887742	0.07	4.84087e-09	0.346263			GRMZM5G862107
156	US NAM	TP	S9_135834818	inter-genic	9	135834818	0.09	1.70415e-09	0.472801
157	US NAM	TP	S9_138709732	intronic	9	138709732	0.06	5.02805e-09	0.152784		yes	GRMZM2G011071
158	US NAM	TP	S9_152824259	intronic	9	152824259	0.07	3.37849e-09	0.125372			GRMZM2G342807
159	US NAM	TP	S9_153435468	inter-genic	9	153435468	0.05	1.14406e-09	0.191183			GRMZM2G075563			GRMZM2G075563
160	US NAM	TP	S9_154020846	intronic	9	154020846	0.05	8.15086e-09	0.309383			GRMZM2G106263
161	US NAM	TP	S9_154650092	intronic	9	154650092	0.1	9.97768e-09	0.487489			GRMZM2G110116			bm4
162	US NAM	TP	S9_155578330	intronic	9	155578330	0.07	1.2373e-09	0.425771			GRMZM2G161827			GRMZM2G161827
163	US NAM	TP	S10_142166548	intronic	10	142166548	0.07	4.43779e-11	0.0884762	yes		GRMZM2G327234
164	US NAM	TL	S1_15999596	inter-genic	1	15999596	0.14	1.04054e-09	0.235559	yes
165	US NAM	TL	S1_16825199	intronic	1	16825199	0.07	3.91862e-10	0.358713	yes		GRMZM5G838098	TF	Tify
166	US NAM	TL	S1_17885041	intronic	1	17885041	0.08	1.46082e-12	0.198493	yes		AC209626.2_FG013
167	US NAM	TL	S1_21542906	intronic	1	21542906	0.07	3.43157e-09	0.0540247	yes	yes	GRMZM2G086604
168	US NAM	TL	S1_25387676	intronic	1	25387676	0.05	6.04491e-10	0.068359		yes	GRMZM2G069765
169	US NAM	TL	S1_30686020	inter-genic	1	30686020	0.05	3.23933e-09	0.266976
170	US NAM	TL	S1_31869163	intronic	1	31869163	0.05	2.51921e-09	0.179556			GRMZM2G100629
171	US NAM	TL	S1_33270246	intronic	1	33270246	0.07	1.81185e-09	0.0508192			GRMZM2G159110
172	US NAM	TL	S1_34154293	intronic	1	34154293	0.07	2.21435e-09	0.125648			GRMZM2G019689
173	US NAM	TL	S1_37842905	intronic	1	37842905	0.06	2.44972e-09	0.120278			GRMZM2G118208
174	US NAM	TL	S1_53154777	intronic	1	53154777	0.07	2.11455e-09	0.0531667		yes	GRMZM2G407825
175	US NAM	TL	S1_54278502	intronic	1	54278502	0.07	2.50373e-09	0.243378		yes	GRMZM2G023715	kinase	1.3.2
176	US NAM	TL	S1_57288622	intronic	1	57288622	0.09	5.51639e-09	0.156606		yes	GRMZM2G073969
177	US NAM	TL	S1_65343867	intronic	1	65343867	0.28	1.20493e-09	0.0765728	yes		GRMZM5G883601
178	US NAM	TL	S1_188063921	intronic	1	188063921	0.05	1.35566e-10	0.0619447	yes	yes	AC234203.1_FG010			ub2
179	US NAM	TL	S1_191522899	intronic	1	191522899	0.09	2.97526e-09	0.0900071		yes	GRMZM2G132712
180	US NAM	TL	S1_225135377	intronic	1	225135377	0.1	4.83188e-10	0.0911605			GRMZM2G125649
181	US NAM	TL	S1_246481615	inter-genic	1	246481615	0.08	2.84952e-09	0.0609418		yes
182	US NAM	TL	S1_273965583	inter-genic	1	273965583	0.08	5.46519e-09	0.0951808
183	US NAM	TL	S1_276982100	intronic	1	276982100	0.94	1.60677e-10	0.215673		yes	GRMZM2G058158
184	US NAM	TL	S1_277846443	intronic	1	277846443	0.06	5.44299e-09	0.238592		yes	GRMZM2G123714
185	US NAM	TL	S1_281061993	inter-genic	1	281061993	0.06	4.51052e-09	0.0836733		yes
186	US NAM	TL	S1_289786930	intronic	1	289786930	0.07	6.17569e-09	0.0889134			GRMZM2G168833
187	US NAM	TL	S2_4886666	inter-genic	2	4886666	0.05	1.34066e-09	0.126655
188	US NAM	TL	S2_5563871	intronic	2	5563871	0.1	7.47677e-10	0.251836			GRMZM2G174917	TF	AP2-EREBP
189	US NAM	TL	S2_5997481	inter-genic	2	5997481	0.15	6.60037e-10	0.205953
190	US NAM	TL	S2_7664367	intronic	2	7664367	0.07	1.5131e-14	0.141092			GRMZM2G121070
191	US NAM	TL	S2_9018434	intronic	2	9018434	0.09	2.70636e-09	0.130767			GRMZM2G000039
192	US NAM	TL	S2_11679703	inter-genic	2	11679703	0.11	1.6448e-09	0.0988935	yes
193	US NAM	TL	S2_184000720	intronic	2	184000720	0.14	2.77236e-09	0.202686		yes	GRMZM2G005954	TF	Tify
194	US NAM	TL	S2_204423678	inter-genic	2	204423678	0.1	1.3157e-10	0.156244
195	US NAM	TL	S2_205777776	inter-genic	2	205777776	0.35	2.19594e-09	0.151321	yes
196	US NAM	TL	S2_208330079	intronic	2	208330079	0.05	5.12508e-10	0.201587	yes		GRMZM2G454474
197	US NAM	TL	S2_219751959	inter-genic	2	219751959	0.05	2.2554e-09	0.18767
198	US NAM	TL	S3_8270635	inter-genic	3	8270635	0.13	1.0814e-09	0.21894		yes
199	US NAM	TL	S3_9065231	intronic	3	9065231	0.09	2.81446e-09	0.162171		yes	GRMZM2G099466
200	US NAM	TL	S3_20400123	intronic	3	20400123	0.07	4.81615e-10	0.141432		yes	GRMZM2G013790	kinase	1.5.2
201	US NAM	TL	S3_56324973	intronic	3	56324973	0.06	9.41816e-10	0.132838			GRMZM2G169382	TF	AP2-EREBP
202	US NAM	TL	S3_146656291	inter-genic	3	146656291	0.11	3.73454e-09	0.267586		yes
203	US NAM	TL	S3_208267153	inter-genic	3	208267153	0.22	7.26314e-10	0.205818		yes
204	US NAM	TL	S3_208689173	inter-genic	3	208689173	0.29	6.36466e-10	0.235592		yes
205	US NAM	TL	S3_209023989	intronic	3	209023989	0.09	3.24108e-09	0.163871		yes	GRMZM5G866432
206	US NAM	TL	S4_5006532	intronic	4	5006532	0.1	3.99628e-09	0.227346		yes	GRMZM2G058447
207	US NAM	TL	S4_22979456	intronic	4	22979456	0.05	3.40828e-10	0.326224		yes	GRMZM2G463167
208	US NAM	TL	S4_136063192	intronic	4	136063192	0.14	1.4438e-09	0.426863			GRMZM2G067417
209	US NAM	TL	S4_145872477	intronic	4	145872477	0.05	2.40905e-09	0.114846			GRMZM2G149272
210	US NAM	TL	S4_187417455	intronic	4	187417455	0.05	4.40196e-10	0.183681		yes	GRMZM5G832805
211	US NAM	TL	S4_188312182	inter-genic	4	188312182	0.14	1.51124e-10	0.234094		yes
212	US NAM	TL	S4_199217507	intronic	4	199217507	0.14	1.28977e-09	0.12449			GRMZM2G001541			ub3
213	US NAM	TL	S4_205878921	inter-genic	4	205878921	0.16	1.8803e-09	0.0958749
214	US NAM	TL	S4_225676162	inter-genic	4	225676162	0.06	1.75522e-09	0.184591
215	US NAM	TL	S4_236884945	inter-genic	4	236884945	0.06	1.9183e-09	0.0927395
216	US NAM	TL	S4_237136136	intronic	4	237136136	0.09	1.1747e-09	0.146306			GRMZM2G052740
217	US NAM	TL	S4_238115830	inter-genic	4	238115830	0.14	2.62029e-09	0.140947		yes
218	US NAM	TL	S4_239097526	inter-genic	4	239097526	0.05	1.50787e-09	0.116523		yes
219	US NAM	TL	S5_4480224	intronic	5	4480224	0.07	8.30651e-09	0.227399			GRMZM2G007246
220	US NAM	TL	S5_48489079	inter-genic	5	48489079	0.13	2.47351e-10	0.22451
221	US NAM	TL	S5_58133324	inter-genic	5	58133324	0.05	2.13858e-09	0.225725
222	US NAM	TL	S5_60282947	intronic	5	60282947	0.07	5.15852e-09	0.112275		yes	GRMZM2G108741
223	US NAM	TL	S5_133333397	intronic	5	133333397	0.05	2.52805e-09	0.280621			GRMZM2G105494
224	US NAM	TL	S5_141256075	intronic	5	141256075	0.05	3.80884e-10	0.0729828			AC214771.3_FG003
225	US NAM	TL	S5_147624523	inter-genic	5	147624523	0.05	2.09764e-09	0.137534
226	US NAM	TL	S5_172951407	inter-genic	5	172951407	0.05	2.65836e-09	0.130213		yes
227	US NAM	TL	S5_181591063	intronic	5	181591063	0.11	1.77011e-09	0.0643493			GRMZM2G308203
228	US NAM	TL	S5_199390697	intronic	5	199390697	0.08	1.8587e-09	0.35742	yes	yes	GRMZM2G045154
229	US NAM	TL	S5_201385878	inter-genic	5	201385878	0.11	1.2501e-10	0.216888		yes
230	US NAM	TL	S5_205745439	inter-genic	5	205745439	0.39	9.33703e-10	0.158914		yes
231	US NAM	TL	S5_208366675	inter-genic	5	208366675	0.06	2.77885e-09	0.100994
232	US NAM	TL	S6_31541173	intronic	6	31541173	0.06	4.47684e-11	0.394738		yes	GRMZM2G416105
233	US NAM	TL	S6_33623233	intronic	6	33623233	0.23	8.82589e-10	0.419789		yes	GRMZM2G420882	kinase	1.9.2
234	US NAM	TL	S6_86334892	intronic	6	86334892	0.2	4.51338e-09	0.208726			GRMZM2G083022
235	US NAM	TL	S6_94498845	inter-genic	6	94498845	0.05	3.88954e-09	0.12092		yes
236	US NAM	TL	S6_115642603	intronic	6	115642603	0.05	8.89175e-12	0.387103	yes		GRMZM2G008556
237	US NAM	TL	S6_130006209	inter-genic	6	130006209	0.07	2.01489e-09	0.358179
238	US NAM	TL	S6_135702980	intronic	6	135702980	0.06	6.21662e-09	0.291497			GRMZM2G127064	TF	WRKY
239	US NAM	TL	S6_141864553	inter-genic	6	141864553	0.07	1.30455e-10	0.206256		yes
240	US NAM	TL	S6_142096944	intronic	6	142096944	0.05	2.16059e-17	0.405961		yes	AC215201.3_FG008
241	US NAM	TL	S6_145646270	inter-genic	6	145646270	0.06	1.11828e-09	0.172484		yes
242	US NAM	TL	S6_147976800	inter-genic	6	147976800	0.07	5.26468e-09	0.141724		yes
243	US NAM	TL	S6_150802438	inter-genic	6	150802438	0.72	9.05815e-10	0.317222
244	US NAM	TL	S6_155512884	inter-genic	6	155512884	0.07	3.87311e-09	0.21108	yes
245	US NAM	TL	S6_155739498	intronic	6	155739498	0.05	6.56738e-09	0.0942883			GRMZM2G389301
246	US NAM	TL	S7_2874213	intronic	7	2874213	0.15	3.10273e-09	0.220391		yes	GRMZM2G067946
247	US NAM	TL	S7_100527050	inter-genic	7	100527050	0.18	9.59467e-10	0.119397		yes
248	US NAM	TL	S7_107111638	inter-genic	7	107111638	0.05	4.27118e-10	0.24184		yes
249	US NAM	TL	S7_109539044	inter-genic	7	109539044	0.2	1.80061e-09	0.118438		yes
250	US NAM	TL	S7_133158462	intronic	7	133158462	0.14	1.18415e-10	0.0710157	yes		GRMZM2G006752			tsh4
251	US NAM	TL	S7_144658089	intronic	7	144658089	0.08	1.85158e-09	0.0779125			GRMZM2G162167	kinase	4.3.2
252	US NAM	TL	S7_145082929	intronic	7	145082929	0.09	4.86193e-11	0.366261			GRMZM5G809078
253	US NAM	TL	S7_147586448	inter-genic	7	147586448	0.07	5.23353e-10	0.0735656
254	US NAM	TL	S7_157168710	inter-genic	7	157168710	0.07	4.73572e-09	0.230119
255	US NAM	TL	S7_157441672	inter-genic	7	157441672	0.19	3.14713e-10	0.233454
256	US NAM	TL	S7_167221014	intronic	7	167221014	0.58	1.58044e-09	0.0663727			GRMZM2G310283	UPS	Ringfinger
257	US NAM	TL	S8_6359026	intronic	8	6359026	0.07	3.76233e-09	0.138502		yes	GRMZM2G058404			GRMZM2G058404
258	US NAM	TL	S8_138262586	intronic	8	138262586	0.08	1.54876e-10	0.132961			GRMZM2G164341	TF	bHLH
259	US NAM	TL	S8_173317086	intronic	8	173317086	0.05	3.89609e-09	0.206936		yes	GRMZM2G034945
260	US NAM	TL	S8_173593077	intronic	8	173593077	0.18	8.12652e-10	0.324481		yes	GRMZM2G136250
261	US NAM	TL	S8_173871100	intronic	8	173871100	0.09	3.07906e-09	0.180493		yes	GRMZM5G838773
262	US NAM	TL	S8_174338260	inter-genic	8	174338260	0.06	8.48019e-11	0.354658		yes
263	US NAM	TL	S9_30980424	inter-genic	9	30980424	0.2	1.78623e-10	0.323521		yes
264	US NAM	TL	S9_37254539	inter-genic	9	37254539	0.05	7.67025e-11	0.335018		yes
265	US NAM	TL	S9_102939672	intronic	9	102939672	0.05	2.10335e-09	0.315594			GRMZM2G152120
266	US NAM	TL	S9_118751582	inter-genic	9	118751582	0.05	7.05563e-09	0.105372
267	US NAM	TL	S9_131569264	inter-genic	9	131569264	0.05	2.11099e-09	0.419402
268	US NAM	TL	S9_135835638	inter-genic	9	135835638	0.06	3.03751e-11	0.385728
269	US NAM	TL	S9_151791139	inter-genic	9	151791139	0.1	3.96822e-09	0.335573	yes
270	CN NAM	TP	S1_13539867	intronic	1	13539867	0.05	2.59889e-10	0.108848		yes	GRMZM2G169320
271	CN NAM	TP	S1_285375734	inter-genic	1	285375734	0.77	6.37183e-12	0.220681	yes
272	CN NAM	TP	S1_285526825	inter-genic	1	285526825	0.11	9.91291e-12	0.242645	yes
273	CN NAM	TP	S2_12687587	inter-genic	2	12687587	0.08	5.61898e-11	0.367462		yes				zfl2
274	CN NAM	TP	S2_12798388	inter-genic	2	12798388	0.12	9.40552e-11	0.299924		yes
275	CN NAM	TP	S2_14541295	inter-genic	2	14541295	0.07	2.43261e-10	0.298788	yes
276	CN NAM	TP	S2_161121505	inter-genic	2	161121505	0.24	6.76653e-10	0.126793	yes
277	CN NAM	TP	S3_2444559	inter-genic	3	2444559	0.07	9.02136e-10	0.105108
278	CN NAM	TP	S3_20391456	inter-genic	3	20391456	0.34	2.28325e-10	0.34525
279	CN NAM	TP	S3_41140334	intronic	3	41140334	0.07	3.65407e-10	0.129134	yes		GRMZM2G026182
280	CN NAM	TP	S3_53146872	inter-genic	3	53146872	0.06	5.03991e-10	0.108636	yes
281	CN NAM	TP	S3_66942279	inter-genic	3	66942279	0.06	4.08834e-10	0.201717	yes
282	CN NAM	TP	S3_159817712	intronic	3	159817712	0.28	3.64389e-10	0.296407			GRMZM2G133483
283	CN NAM	TP	S3_211195158	inter-genic	3	211195158	0.1	1.13837e-09	0.228545	yes
284	CN NAM	TP	S4_203833986	intronic	4	203833986	0.08	2.35654e-10	0.207311		yes	GRMZM2G036365
285	CN NAM	TP	S4_203834306	intronic	4	203834306	0.07	1.07256e-09	0.187835		yes	GRMZM2G036365
286	CN NAM	TP	S4_215265400	inter-genic	4	215265400	0.05	2.48141e-10	0.368182	yes	yes
287	CN NAM	TP	S5_195542908	inter-genic	5	195542908	0.1	5.52482e-10	0.117364	yes	yes
288	CN NAM	TP	S5_212003380	intronic	5	212003380	0.05	2.06849e-09	0.263758			GRMZM2G029780
289	CN NAM	TP	S6_116331218	intronic	6	116331218	0.11	1.8253e-10	0.0921763			GRMZM2G020943
290	CN NAM	TP	S6_118150395	intronic	6	118150395	0.48	1.5412e-10	0.085846			GRMZM2G059634
291	CN NAM	TP	S6_119119533	intronic	6	119119533	0.06	1.36691e-10	0.0851515			GRMZM2G104511
292	CN NAM	TP	S7_122155014	inter-genic	7	122155014	0.05	1.13222e-09	0.0912121	yes	yes
293	CN NAM	TP	S7_126354338	intronic	7	126354338	0.05	2.30519e-10	0.057697	yes	yes	GRMZM2G135444
294	CN NAM	TP	S7_131441402	inter-genic	7	131441402	0.22	2.07789e-10	0.0970661	yes
295	CN NAM	TP	S7_136373613	intronic	7	136373613	0.1	5.30155e-11	0.094303			GRMZM2G168332
296	CN NAM	TP	S7_140673503	intronic	7	140673503	0.05	7.26943e-10	0.0820606			GRMZM2G070038
297	CN NAM	TP	S8_25131896	intronic	8	25131896	0.06	1.35183e-11	0.407879			GRMZM2G007236
298	CN NAM	TP	S8_93133991	intronic	8	93133991	0.14	2.8939e-12	0.39697	yes		GRMZM2G124179
299	CN NAM	TP	S8_93252769	intronic	8	93252769	0.45	2.87286e-11	0.369616	yes		GRMZM2G436007
300	CN NAM	TP	S10_42442338	inter-genic	10	42442338	0.1	1.6698e-11	0.0875152
301	CN NAM	TP	S10_42583892	inter-genic	10	42583892	0.26	1.01611e-10	0.0835664
302	CN NAM	TL	S1_187646982	intronic	1	187646982	0.06	4.90926e-10	0.255505	yes	yes	GRMZM2G141320			GRMZM2G141320
303	CN NAM	TL	S2_20420051	intronic	2	20420051	0.07	1.16224e-09	0.189004		yes	GRMZM2G346982
304	CN NAM	TL	S2_20529899	intronic	2	20529899	0.13	5.69713e-10	0.133683		yes	GRMZM2G026050
305	CN NAM	TL	S2_21872174	inter-genic	2	21872174	0.26	3.21733e-10	0.132751		yes
306	CN NAM	TL	S2_140748672	inter-genic	2	140748672	0.33	2.95436e-10	0.148852
307	CN NAM	TL	S2_140885754	intronic	2	140885754	0.09	8.46601e-11	0.151279			GRMZM2G135446	TF	Orphans
308	CN NAM	TL	S2_144637636	intronic	2	144637636	0.17	1.98892e-11	0.166827	yes		GRMZM2G403562
309	CN NAM	TL	S2_151685567	intronic	2	151685567	0.09	4.09624e-10	0.158081	yes		GRMZM2G400559	TF	WRKY
310	CN NAM	TL	S2_158407712	intronic	2	158407712	0.05	8.04848e-11	0.155576	yes		GRMZM2G175576
311	CN NAM	TL	S2_208672697	intronic	2	208672697	0.06	3.55225e-10	0.151717	yes		GRMZM5G823629
312	CN NAM	TL	S2_209952921	inter-genic	2	209952921	0.05	2.07304e-10	0.262061	yes
313	CN NAM	TL	S2_210399956	inter-genic	2	210399956	0.11	1.65894e-10	0.170028	yes
314	CN NAM	TL	S2_210399958	inter-genic	2	210399958	0.05	3.1163e-10	0.217576	yes
315	CN NAM	TL	S2_228175167	inter-genic	2	228175167	0.05	3.91626e-10	0.105333
316	CN NAM	TL	S2_232361656	intronic	2	232361656	0.09	4.14481e-10	0.151145	yes		GRMZM2G149935
317	CN NAM	TL	S3_10325276	inter-genic	3	10325276	0.11	3.10623e-10	0.153388		yes
318	CN NAM	TL	S5_1043133	intronic	5	1043133	0.06	1.23053e-09	0.242626			GRMZM2G313656
319	CN NAM	TL	S5_185650858	inter-genic	5	185650858	0.23	2.83922e-10	0.0644664
320	CN NAM	TL	S5_188833072	intronic	5	188833072	0.06	2.19009e-10	0.173384			GRMZM2G169994	UPS	Ringfinger
321	CN NAM	TL	S5_191129159	intronic	5	191129159	0.35	3.4102e-11	0.334589	yes		GRMZM2G094768
322	CN NAM	TL	S5_191631046	intronic	5	191631046	0.2	6.5668e-12	0.176303	yes		GRMZM2G056889
323	CN NAM	TL	S5_212465394	inter-genic	5	212465394	0.05	1.05218e-10	0.239333
324	CN NAM	TL	S6_95321422	intronic	6	95321422	0.05	4.66993e-11	0.119515		yes	GRMZM2G177169
325	CN NAM	TL	S6_95374667	inter-genic	6	95374667	0.07	2.30609e-11	0.244935		yes
326	CN NAM	TL	S6_154880314	inter-genic	6	154880314	0.05	4.72659e-12	0.249818	yes
327	CN NAM	TL	S6_155067478	inter-genic	6	155067478	0.05	6.62814e-12	0.372424	yes
328	CN NAM	TL	S6_155174471	intronic	6	155174471	0.1	9.44671e-11	0.17603	yes		GRMZM2G162127
329	CN NAM	TL	S6_155525108	intronic	6	155525108	0.25	1.45514e-10	0.202933	yes		GRMZM2G117854	TF	G2-like
330	CN NAM	TL	S6_156218588	inter-genic	6	156218588	0.06	6.18812e-11	0.318333
331	CN NAM	TL	S6_160716425	inter-genic	6	160716425	0.15	4.67847e-10	0.255737
332	CN NAM	TL	S7_130083034	inter-genic	7	130083034	0.08	2.2557e-10	0.325379	yes
333	CN NAM	TL	S7_130096455	inter-genic	7	130096455	0.05	6.91905e-11	0.145394	yes
334	CN NAM	TL	S7_131188291	inter-genic	7	131188291	0.09	3.17708e-10	0.163704	yes
335	CN NAM	TL	S7_132630021	inter-genic	7	132630021	0.09	3.33691e-10	0.125589	yes
336	CN NAM	TL	S9_8015334	intronic	9	8015334	0.64	8.32675e-11	0.269735	yes		GRMZM2G080696
337	CN NAM	TL	S9_11080292	intronic	9	11080292	0.06	1.1166e-09	0.169798			GRMZM2G127609
338	CN NAM	TL	S9_12802428	inter-genic	9	12802428	0.05	4.57088e-10	0.234182
339	CN NAM	TL	S10_20859098	inter-genic	10	20859098	0.13	3.25662e-10	0.316643		yes
340	CN NAM	TL	S10_23402495	inter-genic	10	23402495	0.06	1.7679e-10	0.402475	yes	yes
341	CN&US AP	TL	PZE-101108756	intronic	1	116047729	0.1	4.11108e-06	0.123938			GRMZM2G326643
342	CN&US AP	TL	PZE-101124545	intronic	1	156530127	0.11	2.95559e-06	0.205057			GRMZM2G119248
343	CN&US AP	TL	PZE-101124546	intronic	1	156531256	0.09	4.51794e-06	0.203403			GRMZM2G119248
344	CN&US AP	TL	PZE-103003580	inter-genic	3	2628040	0.06	5.1129e-06	0.11625		yes
345	CN&US AP	TL	PZE-103080851	inter-genic	3	134023298	0.27	1.22385e-06	0.101898
346	CN&US AP	TL	PZE-104102278	intronic	4	178656580	0.15	5.39954e-06	0.266			AC183914.3_FG004			tu1
347	CN&US AP	TL	PZE-105106360	intronic	5	162059339	0.16	6.50331e-07	0.399844			GRMZM2G149115
348	CN&US AP	TL	PZE-106035097	inter-genic	6	82016007	0.15	2.94272e-06	0.11175
349	CN&US AP	TL	PZE-106043930	inter-genic	6	63960138	0.06	3.81074e-06	0.118229		yes
350	CN&US AP	TL	PZE-108029183	intronic	8	26883097	0.74	7.2005e-08	0.3875	yes		GRMZM2G044077	TF	AP2-EREBP
351	CN&US AP	TL	PZE-108066136	intronic	8	117899805	0.09	5.66194e-06	0.0515278		yes	GRMZM2G030673	kinase	4.2.1
352	CN&US AP	TL	PZE-108072333	intronic	8	125301193	0.07	5.54105e-06	0.0922321		yes	GRMZM2G044797
353	CN&US AP	TL	PZE-108074892	inter-genic	8	130504331	0.05	3.19627e-06	0.133		yes
354	CN&US AP	TL	PZE-109070904	inter-genic	9	115762938	0.89	1.64232e-06	0.221889
355	CN&US AP	TL	PZE-109103089	intronic	9	146685045	0.06	2.32931e-08	0.399167		yes	GRMZM2G102161	TF	MADS	zmm8
356	CN&US AP	TL	SYN13726	intronic	1	279007172	0.07	4.47557e-06	0.100268		yes	GRMZM2G039278			cka2
357	CN&US AP	TL	SYN35007	intronic	1	55071238	0.14	2.86056e-06	0.228125		yes	GRMZM2G320325
358	CN&US AP	TL	SYN38787	intronic	1	197386809	0.1	4.35371e-06	0.188125			GRMZM2G159581
359	CN&US AP	TL	SYNGENTA6284	intronic	4	182009253	0.19	4.15233e-06	0.339079			GRMZM2G149184
360	CN&US AP	TP	PZE-101125096	intronic	1	157908755	0.12	4.29724e-06	0.190521			GRMZM2G060943
361	CN&US AP	TP	SYN39238	intronic	1	217314560	0.1	2.50376e-06	0.08925			AC217910.3_FG001
362	CN&US AP	TP	PZE-102035737	inter-genic	2	16928939	0.05	4.87078e-06	0.071125	yes
363	CN&US AP	TP	PZE-103167491	intronic	3	216305962	0.09	1.86947e-06	0.073125	yes	yes	GRMZM2G026930			a1
364	CN&US AP	TP	PZE-104036633	inter-genic	4	49451343	0.08	4.90291e-06	0.0671875		yes
365	CN&US AP	TP	PZE-104061279	inter-genic	4	120847621	0.17	3.38047e-06	0.0873529
366	CN&US AP	TP	PZE-105106832	inter-genic	5	163289204	0.06	4.70006e-06	0.282812
367	CN&US AP	TP	PZE-107022645	intronic	7	22683167	0.42	3.03908e-06	0.0713988		yes	GRMZM2G032528
368	CN&US AP	TP	PZE-107070313	inter-genic	7	126911957	0.85	7.0922e-07	0.437243	yes	yes
369	CN&US AP	TP	PZE-107095306	inter-genic	7	150871144	0.64	1.40029e-06	0.0453223		yes
370	CN&US AP	TP	PZE-107120886	inter-genic	7	166368018	0.09	3.66773e-06	0.160972	yes	yes
371	CN&US AP	TP	PZE-108086899	intronic	8	144539541	0.06	1.75389e-06	0.454687			GRMZM2G052844
372	CN&US AP	TP	PUT-163a-76291599-3959	intronic	8	144539720	0.11	4.4722e-06	0.45625			GRMZM2G052844
373	CN&US AP	TP	PZE-108089142	intronic	8	146114537	0.13	4.12996e-06	0.109327			GRMZM2G070837			GRMZM2G070837
374	CN&US AP	TP	PZE-110103696	intronic	10	146292761	0.11	4.83588e-06	0.273466			GRMZM2G058588	TF	SBP	GRMZM2G058588
375	CN AP	TP	PUT-163a-74236155-3615	intronic	3	47448834	0.09	2.15637e-06	0.431444	yes		GRMZM2G011101
376	CN AP	TP	PZA02403.12	intronic	8	153895493	0.06	3.00226e-06	0.0963333			GRMZM5G833406			GRMZM5G833406
377	CN AP	TP	PZE-101081882	inter-genic	1	69400063	0.07	3.5678e-06	0.460571	yes
378	CN AP	TP	PZE-102072857	inter-genic	2	52433265	0.05	5.45718e-06	0.3186
379	CN AP	TP	PZE-102090867	inter-genic	2	96840752	0.08	5.11538e-06	0.429625
380	CN AP	TP	PZE-106071287	inter-genic	6	125956786	0.08	3.50592e-06	0.437125
381	CN AP	TP	PZE-107005664	inter-genic	7	3892964	0.1	2.32544e-06	0.437						GRMZM2G450866
382	CN AP	TP	PZE-107058976	intronic	7	112980785	0.1	9.95467e-07	0.1072	yes		GRMZM2G114706
383	CN AP	TP	SYN18241	inter-genic	2	30874237	0.11	4.651e-06	0.0855455		yes
384	CN AP	TP	SYN20395	intronic	7	127587231	0.05	2.96581e-06	0.3964	yes		GRMZM2G145146	TF	bHLH
385	CN AP	TP	SYNGENTA14910	intronic	8	118401344	0.37	1.50232e-06	0.407081			GRMZM2G162109
386	CN&US NAM	TL	S1_5382845	inter-genic	1	5382845	0.09	1.60489e-13	0.206057
387	CN&US NAM	TL	S1_16068625	intronic	1	16068625	0.2	4.04343e-10	0.418067	yes		GRMZM2G703504
388	CN&US NAM	TL	S1_16777433	intronic	1	16777433	0.05	5.246e-10	0.494683	yes		GRMZM2G343157	TF	Tify	GRMZM5G838098
389	CN&US NAM	TL	S1_19476375	intronic	1	19476375	0.05	3.82576e-10	0.49278	yes		GRMZM2G420357
390	CN&US NAM	TL	S1_30256596	intronic	1	30256596	0.95	7.25284e-11	0.0729114			GRMZM2G043584	kinase	1.12.4
391	CN&US NAM	TL	S1_50631022	intronic	1	50631022	0.09	3.78449e-10	0.0902304			GRMZM2G329040
392	CN&US NAM	TL	S1_52095937	intronic	1	52095937	0.05	1.408e-32	0.105537		yes	GRMZM2G152891			cal3
393	CN&US NAM	TL	S1_53417479	inter-genic	1	53417479	0.1	7.53351e-11	0.261463		yes
394	CN&US NAM	TL	S1_54190099	intronic	1	54190099	0.08	2.43066e-10	0.473491		yes	GRMZM2G003379
395	CN&US NAM	TL	S1_57245931	inter-genic	1	57245931	0.09	3.65227e-10	0.366599		yes
396	CN&US NAM	TL	S1_57892097	intronic	1	57892097	0.05	2.483e-10	0.478683		yes	GRMZM2G064814
397	CN&US NAM	TL	S1_58474539	intronic	1	58474539	0.15	2.74518e-10	0.490179		yes	GRMZM2G075502
398	CN&US NAM	TL	S1_61020552	intronic	1	61020552	0.07	7.95911e-10	0.49615		yes	GRMZM5G885628			GRMZM5G885628
399	CN&US NAM	TL	S1_63896898	intronic	1	63896898	0.05	5.6852e-10	0.456293	yes		GRMZM2G330650
400	CN&US NAM	TL	S1_64014376	intronic	1	64014376	0.15	6.71625e-11	0.490715	yes		GRMZM2G326248			pdlk1
401	CN&US NAM	TL	S1_65484516	inter-genic	1	65484516	0.08	1.96713e-10	0.494329	yes
402	CN&US NAM	TL	S1_69288223	intronic	1	69288223	0.09	3.55111e-10	0.390962	yes		GRMZM2G049070	UPS	Ringfinger
403	CN&US NAM	TL	S1_82391231	intronic	1	82391231	0.15	1.19732e-10	0.236976			GRMZM2G418294
404	CN&US NAM	TL	S1_102587341	inter-genic	1	102587341	0.07	6.77429e-12	0.104408		yes
405	CN&US NAM	TL	S1_180307882	intronic	1	180307882	0.32	1.87599e-11	0.168571	yes	yes	GRMZM2G161335			bx9
406	CN&US NAM	TL	S1_180691504	intronic	1	180691504	0.05	9.01136e-10	0.408878	yes	yes	GRMZM2G423476
407	CN&US NAM	TL	S1_182655248	inter-genic	1	182655248	0.12	4.02814e-10	0.391463	yes	yes
408	CN&US NAM	TL	S1_183842111	intronic	1	183842111	0.06	2.5362e-10	0.488354	yes	yes	GRMZM2G113899
409	CN&US NAM	TL	S1_184700353	intronic	1	184700353	0.21	3.3156e-11	0.245505	yes	yes	AC187262.4_FG007
410	CN&US NAM	TL	S1_188936232	inter-genic	1	188936232	0.1	5.59521e-10	0.19872	yes	yes
411	CN&US NAM	TL	S1_189797044	inter-genic	1	189797044	0.06	2.89039e-10	0.150793	yes	yes
412	CN&US NAM	TL	S1_194994633	intronic	1	194994633	0.08	5.37786e-10	0.222409			GRMZM2G068657
413	CN&US NAM	TL	S1_214306819	inter-genic	1	214306819	0.06	8.36672e-11	0.151362
414	CN&US NAM	TL	S1_226456940	intronic	1	226456940	0.48	2.37817e-11	0.149327			GRMZM2G131817
415	CN&US NAM	TL	S1_238819120	intronic	1	238819120	0.06	2.39347e-17	0.228252			GRMZM2G000540			id1
416	CN&US NAM	TL	S1_249664355	inter-genic	1	249664355	0.07	2.00016e-12	0.0793728		yes
417	CN&US NAM	TL	S1_255742552	inter-genic	1	255742552	0.56	2.67687e-11	0.106929		yes
418	CN&US NAM	TL	S1_269358662	intronic	1	269358662	0.06	9.15013e-11	0.199187			GRMZM5G867390			phyA1
419	CN&US NAM	TL	S1_270672656	inter-genic	1	270672656	0.05	3.05962e-10	0.351463
420	CN&US NAM	TL	S1_273326952	intronic	1	273326952	0.05	2.46188e-10	0.34839			GRMZM2G180246
421	CN&US NAM	TL	S1_273697531	intronic	1	273697531	0.19	2.86301e-10	0.304949			GRMZM2G147849
422	CN&US NAM	TL	S1_275033644	intronic	1	275033644	0.05	4.252e-10	0.406561			GRMZM2G159285	TF	AUX/IAA
423	CN&US NAM	TL	S1_275628995	intronic	1	275628995	0.06	3.59018e-10	0.367276			GRMZM2G128564
424	CN&US NAM	TL	S1_276255020	inter-genic	1	276255020	0.05	4.45792e-10	0.422488						exg1
425	CN&US NAM	TL	S1_276982100	intronic	1	276982100	0.35	1.106e-10	0.218139		yes	GRMZM2G058158
426	CN&US NAM	TL	S1_277844691	intronic	1	277844691	0.07	7.44751e-10	0.44892		yes	GRMZM2G123714			mta1
427	CN&US NAM	TL	S1_279566400	intronic	1	279566400	0.09	5.06344e-10	0.415528		yes	GRMZM2G047456
428	CN&US NAM	TL	S1_280187246	inter-genic	1	280187246	0.05	1.09216e-10	0.277683		yes
429	CN&US NAM	TL	S1_281100720	inter-genic	1	281100720	0.05	2.93903e-10	0.395317		yes				lem1
430	CN&US NAM	TL	S1_281168922	intronic	1	281168922	0.12	2.44063e-10	0.401474		yes	GRMZM2G407626
431	CN&US NAM	TL	S1_282471416	intronic	1	282471416	0.05	7.16604e-11	0.411317		yes	GRMZM5G837018
432	CN&US NAM	TL	S1_285078138	inter-genic	1	285078138	0.05	4.4259e-10	0.495927	yes	yes
433	CN&US NAM	TL	S1_285785122	intronic	1	285785122	0.06	5.96433e-10	0.124715	yes		GRMZM2G414540
434	CN&US NAM	TL	S2_4673932	intronic	2	4673932	0.06	3.4e-11	0.196159			GRMZM2G086577	kinase	1.10.1
435	CN&US NAM	TL	S2_5558302	inter-genic	2	5558302	0.27	3.56349e-10	0.214304
436	CN&US NAM	TL	S2_6854139	intronic	2	6854139	0.17	5.08176e-15	0.168164			GRMZM2G159161	UPS	BTB
437	CN&US NAM	TL	S2_7292319	intronic	2	7292319	0.05	3.136e-12	0.450634			GRMZM2G042055	kinase	1.3.1
438	CN&US NAM	TL	S2_8291660	intronic	2	8291660	0.1	3.9382e-10	0.449195			GRMZM2G001289	TF	HB
439	CN&US NAM	TL	S2_10568439	intronic	2	10568439	0.08	8.2e-11	0.227835	yes		GRMZM2G049538		tps1	GRMZM2G049538
440	CN&US NAM	TL	S2_11376574	intronic	2	11376574	0.05	3.36289e-11	0.280854	yes		GRMZM2G040493
441	CN&US NAM	TL	S2_12902294	inter-genic	2	12902294	0.05	4.9674e-10	0.173098	yes					zfl2
442	CN&US NAM	TL	S2_13349552	intronic	2	13349552	0.08	8.71253e-13	0.194421	yes	yes	GRMZM2G014276
443	CN&US NAM	TL	S2_18768242	intronic	2	18768242	0.05	5.20216e-10	0.227415		yes	GRMZM2G469313
444	CN&US NAM	TL	S2_20414093	inter-genic	2	20414093	0.1	1.53333e-18	0.403024		yes
445	CN&US NAM	TL	S2_29054617	inter-genic	2	29054617	0.14	8.9344e-13	0.0800784
446	CN&US NAM	TL	S2_49116421	intronic	2	49116421	0.05	4.634e-10	0.0540976			AC177831.3_FG004
447	CN&US NAM	TL	S2_51005257	intronic	2	51005257	0.05	1.13401e-12	0.104098			GRMZM2G155150	UPS	Fbox	gpm300
448	CN&US NAM	TL	S2_51751818	inter-genic	2	51751818	0.08	6.38138e-10	0.265503
449	CN&US NAM	TL	S2_104180851	inter-genic	2	104180851	0.05	1.12e-12	0.389829
450	CN&US NAM	TL	S2_118615859	inter-genic	2	118615859	0.08	1.03867e-10	0.213628						GRMZM2G147491
451	CN&US NAM	TL	S2_140748672	inter-genic	2	140748672	0.2	3.32201e-10	0.0714634
452	CN&US NAM	TL	S2_144073710	inter-genic	2	144073710	0.05	6.0846e-10	0.123561	yes
453	CN&US NAM	TL	S2_145494136	inter-genic	2	145494136	0.06	5.58e-10	0.10002	yes
454	CN&US NAM	TL	S2_146052400	inter-genic	2	146052400	0.06	2.8775e-10	0.0938618	yes
455	CN&US NAM	TL	S2_163445442	inter-genic	2	163445442	0.07	4.52437e-10	0.204617	yes
456	CN&US NAM	TL	S2_164859606	intronic	2	164859606	0.05	2.09038e-10	0.263878	yes		GRMZM2G442555
457	CN&US NAM	TL	S2_181683192	intronic	2	181683192	0.19	8.25112e-11	0.198607		yes	GRMZM2G336456
458	CN&US NAM	TL	S2_182189199	intronic	2	182189199	0.06	1.21018e-14	0.0705894		yes	GRMZM2G159125
459	CN&US NAM	TL	S2_183105766	inter-genic	2	183105766	0.05	1.25e-18	0.0766829		yes
460	CN&US NAM	TL	S2_223172348	intronic	2	223172348	0.84	9.40192e-12	0.132031			GRMZM2G056329
461	CN&US NAM	TL	S3_10284846	inter-genic	3	10284846	0.05	5.57366e-10	0.461707		yes
462	CN&US NAM	TL	S3_23263594	inter-genic	3	23263594	0.49	1.34711e-11	0.15162
463	CN&US NAM	TL	S3_119135767	inter-genic	3	119135767	0.07	2.73144e-13	0.190679
464	CN&US NAM	TL	S3_127852982	intronic	3	127852982	0.16	3.7626e-12	0.0983994			GRMZM2G454039
465	CN&US NAM	TL	S3_166244045	intronic	3	166244045	0.05	1.35667e-15	0.151244			GRMZM2G045433
466	CN&US NAM	TL	S3_201560569	inter-genic	3	201560569	0.05	4.9756e-10	0.494878
467	CN&US NAM	TL	S3_204582394	intronic	3	204582394	0.07	1.07696e-09	0.482909		yes	GRMZM2G091540
468	CN&US NAM	TL	S3_205392095	intronic	3	205392095	0.09	3.60867e-10	0.415298		yes	GRMZM2G404078	kinase	4.4.1
469	CN&US NAM	TL	S3_206845615	inter-genic	3	206845615	0.05	8.55011e-10	0.135756		yes				GRMZM2G447632
470	CN&US NAM	TL	S3_217007888	intronic	3	217007888	0.77	3.76491e-11	0.193068			GRMZM2G176943
471	CN&US NAM	TL	S4_31469081	inter-genic	4	31469081	0.06	4.88333e-11	0.214045
472	CN&US NAM	TL	S4_61098129	inter-genic	4	61098129	0.06	1.79e-30	0.454228		yes
473	CN&US NAM	TL	S4_74919936	intronic	4	74919936	0.06	4.25e-16	0.496809		yes	GRMZM2G303728
474	CN&US NAM	TL	S4_90853130	inter-genic	4	90853130	0.27	1.10772e-13	0.419729
475	CN&US NAM	TL	S4_91739620	inter-genic	4	91739620	0.24	3.33026e-14	0.244832	yes
476	CN&US NAM	TL	S4_92504612	inter-genic	4	92504612	0.07	9.12857e-21	0.447578	yes
477	CN&US NAM	TL	S4_133453055	intronic	4	133453055	0.08	1.41005e-11	0.244314			GRMZM2G072690			fea2
478	CN&US NAM	TL	S4_136042920	inter-genic	4	136042920	0.18	5.87899e-12	0.209634
479	CN&US NAM	TL	S4_143822114	inter-genic	4	143822114	0.07	3.24857e-19	0.252718						pip2c
480	CN&US NAM	TL	S4_153838425	intronic	4	153838425	0.05	5.3e-11	0.366439			GRMZM2G702626
481	CN&US NAM	TL	S4_185180861	inter-genic	4	185180861	0.22	4.96319e-12	0.432118
482	CN&US NAM	TL	S4_187043024	intronic	4	187043024	0.13	5.81015e-11	0.131013		yes	GRMZM2G140085	TF	GRAS
483	CN&US NAM	TL	S4_191115680	inter-genic	4	191115680	0.16	3.98841e-10	0.378582		yes
484	CN&US NAM	TL	S4_200032051	intronic	4	200032051	0.06	3.256e-10	0.0689431			GRMZM2G465165	kinase	1.11.1	GRMZM2G465165
485	CN&US NAM	TL	S4_205979764	inter-genic	4	205979764	0.05	5.85227e-10	0.0992439
486	CN&US NAM	TL	S4_219315344	inter-genic	4	219315344	0.06	2.8261e-10	0.140224
487	CN&US NAM	TL	S4_225676183	inter-genic	4	225676183	0.1	6.492e-10	0.274037
488	CN&US NAM	TL	S4_231405770	intronic	4	231405770	0.21	5.6284e-11	0.182189			GRMZM2G003411
489	CN&US NAM	TL	S4_233125573	intronic	4	233125573	0.4	2.06661e-11	0.12828			GRMZM2G049839
490	CN&US NAM	TL	S5_4498789	inter-genic	5	4498789	0.1	3.70168e-10	0.0847439
491	CN&US NAM	TL	S5_6906677	intronic	5	6906677	0.07	2.65406e-10	0.460941		yes	GRMZM2G071970
492	CN&US NAM	TL	S5_10418214	intronic	5	10418214	0.5	1.0924e-10	0.473251	yes		GRMZM2G158359	kinase	1.6.1
493	CN&US NAM	TL	S5_15546935	intronic	5	15546935	0.1	3.46784e-11	0.160573			GRMZM2G112149
494	CN&US NAM	TL	S5_20905718	inter-genic	5	20905718	0.13	3.94822e-11	0.198021
495	CN&US NAM	TL	S5_30165927	inter-genic	5	30165927	0.11	1.06818e-14	0.210843						eif7
496	CN&US NAM	TL	S5_35190763	inter-genic	5	35190763	0.07	1.9e-15	0.0736411
497	CN&US NAM	TL	S5_36520884	intronic	5	36520884	0.07	7.7e-11	0.080331			GRMZM2G110976
498	CN&US NAM	TL	S5_56940213	inter-genic	5	56940213	0.33	1.04606e-11	0.46575
499	CN&US NAM	TL	S5_58133324	inter-genic	5	58133324	0.05	5.4036e-10	0.185732
500	CN&US NAM	TL	S5_60804319	intronic	5	60804319	0.13	5.98333e-13	0.256023		yes	GRMZM2G115518	kinase	4.2.1	cdpk1
501	CN&US NAM	TL	S5_61671700	intronic	5	61671700	0.46	2.60041e-12	0.326673		yes	GRMZM2G300133	kinase	1.12.4	td1
502	CN&US NAM	TL	S5_72295818	inter-genic	5	72295818	0.05	6.12734e-11	0.366537		yes
503	CN&US NAM	TL	S5_74913078	inter-genic	5	74913078	0.1	2.25394e-10	0.10578		yes
504	CN&US NAM	TL	S5_76217399	intronic	5	76217399	0.06	3.622e-10	0.0925203		yes	AC192244.3_FG007
505	CN&US NAM	TL	S5_81081098	intronic	5	81081098	0.05	7.18756e-13	0.378512		yes	GRMZM2G104425	kinase	1.12.4
506	CN&US NAM	TL	S5_89862871	intronic	5	89862871	0.43	1.4786e-11	0.0639223			GRMZM2G431703
507	CN&US NAM	TL	S5_108075598	inter-genic	5	108075598	0.05	3.56e-11	0.399341
508	CN&US NAM	TL	S5_136445697	intronic	5	136445697	0.48	1.16791e-11	0.234657			GRMZM2G346133
509	CN&US NAM	TL	S5_143671654	intronic	5	143671654	0.12	6.44136e-11	0.0620325			GRMZM2G114675
510	CN&US NAM	TL	S5_164330405	intronic	5	164330405	0.26	5.67366e-11	0.0799953			GRMZM2G426847
511	CN&US NAM	TL	S5_164996197	inter-genic	5	164996197	0.13	1.01538e-11	0.279053
512	CN&US NAM	TL	S5_191385964	inter-genic	5	191385964	0.07	2.75e-13	0.379355	yes
513	CN&US NAM	TL	S5_202399940	inter-genic	5	202399940	0.23	5.99955e-12	0.468876
514	CN&US NAM	TL	S5_205156033	intronic	5	205156033	0.09	5.51111e-12	0.48794		yes	GRMZM2G090609
515	CN&US NAM	TL	S5_205564981	intronic	5	205564981	0.06	2.71754e-17	0.382236		yes	GRMZM2G151257
516	CN&US NAM	TL	S5_206604113	inter-genic	5	206604113	0.17	2.03306e-10	0.253013		yes
517	CN&US NAM	TL	S6_10068570	inter-genic	6	10068570	0.08	1.26015e-10	0.225869	yes
518	CN&US NAM	TL	S6_16332143	inter-genic	6	16332143	0.17	2.64508e-10	0.422554		yes
519	CN&US NAM	TL	S6_18157473	intronic	6	18157473	0.07	1.59601e-10	0.398937		yes	AC205362.4_FG002
520	CN&US NAM	TL	S6_21772394	inter-genic	6	21772394	0.22	2.48623e-10	0.326635		yes
521	CN&US NAM	TL	S6_22918392	intronic	6	22918392	0.09	5.46812e-10	0.436883		yes	GRMZM2G143788	TF	SWI/SNF-BAF60b
522	CN&US NAM	TL	S6_23525131	intronic	6	23525131	0.11	2.89606e-10	0.398548		yes	GRMZM2G081928
523	CN&US NAM	TL	S6_24606844	inter-genic	6	24606844	0.05	6.90016e-10	0.426951		yes				gsh1
524	CN&US NAM	TL	S6_25289829	intronic	6	25289829	0.14	2.76922e-10	0.473528		yes	GRMZM2G168441
525	CN&US NAM	TL	S6_27269739	inter-genic	6	27269739	0.19	4.63474e-10	0.44758		yes
526	CN&US NAM	TL	S6_28175418	inter-genic	6	28175418	0.05	4.4534e-10	0.30922		yes
527	CN&US NAM	TL	S6_29014028	inter-genic	6	29014028	0.13	7.48416e-10	0.443189		yes
528	CN&US NAM	TL	S6_29352432	intronic	6	29352432	0.06	7.26235e-10	0.436524		yes	GRMZM2G140998
529	CN&US NAM	TL	S6_29640193	intronic	6	29640193	0.07	4.08384e-10	0.487544		yes	GRMZM2G024576
530	CN&US NAM	TL	S6_30047249	inter-genic	6	30047249	0.05	4.70485e-10	0.443829		yes
531	CN&US NAM	TL	S6_31216699	intronic	6	31216699	0.07	8.246e-11	0.485122		yes	GRMZM2G440695
532	CN&US NAM	TL	S6_31541058	intronic	6	31541058	0.16	2.68002e-10	0.0730107		yes	GRMZM2G416105
533	CN&US NAM	TL	S6_31708455	intronic	6	31708455	0.09	1.99843e-10	0.418035		yes	GRMZM2G050412
534	CN&US NAM	TL	S6_32460903	inter-genic	6	32460903	0.05	8.308e-11	0.463951		yes
535	CN&US NAM	TL	S6_33623280	intronic	6	33623280	0.11	3.95418e-10	0.380787		yes	GRMZM2G420882	kinase	1.9.2
536	CN&US NAM	TL	S6_34935192	inter-genic	6	34935192	0.05	1.14302e-10	0.485049		yes
537	CN&US NAM	TL	S6_36361912	inter-genic	6	36361912	0.52	3.33109e-11	0.142448		yes
538	CN&US NAM	TL	S6_36492207	inter-genic	6	36492207	0.07	6.77615e-10	0.492073		yes
539	CN&US NAM	TL	S6_38086812	intronic	6	38086812	0.06	8.04834e-10	0.478984		yes	GRMZM2G130173
540	CN&US NAM	TL	S6_42254043	inter-genic	6	42254043	0.05	4.0882e-10	0.487756		yes
541	CN&US NAM	TL	S6_46106811	inter-genic	6	46106811	0.09	3.14055e-10	0.43164		yes
542	CN&US NAM	TL	S6_61316117	inter-genic	6	61316117	0.06	6.31371e-10	0.34689		yes
543	CN&US NAM	TL	S6_62082591	intronic	6	62082591	0.08	2.29875e-10	0.410976		yes	GRMZM2G172664
544	CN&US NAM	TL	S6_63435447	intronic	6	63435447	0.12	3.88458e-10	0.427002		yes	GRMZM2G142345	UPS	Ringfinger
545	CN&US NAM	TL	S6_64330449	inter-genic	6	64330449	0.05	5.6419e-10	0.444098		yes
546	CN&US NAM	TL	S6_69982395	inter-genic	6	69982395	0.06	5.07833e-10	0.489472
547	CN&US NAM	TL	S6_74035437	intronic	6	74035437	0.05	4.07012e-10	0.386951			GRMZM2G047265
548	CN&US NAM	TL	S6_74462121	inter-genic	6	74462121	0.05	7.9324e-10	0.210024
549	CN&US NAM	TL	S6_75517252	intronic	6	75517252	0.05	3.88024e-10	0.480488			GRMZM2G060870
550	CN&US NAM	TL	S6_76416803	inter-genic	6	76416803	0.05	2.6722e-10	0.329439
551	CN&US NAM	TL	S6_77751017	inter-genic	6	77751017	0.46	3.67652e-11	0.184639
552	CN&US NAM	TL	S6_80949310	inter-genic	6	80949310	0.06	2.38333e-10	0.470488						prc1
553	CN&US NAM	TL	S6_82616120	intronic	6	82616120	0.05	3.57128e-10	0.477951			GRMZM2G373717		sbe1	chn2
554	CN&US NAM	TL	S6_90792225	inter-genic	6	90792225	0.05	2.614e-11	0.0831951		yes
555	CN&US NAM	TL	S6_92390736	inter-genic	6	92390736	0.07	2.82714e-13	0.155958		yes
556	CN&US NAM	TL	S6_93587665	inter-genic	6	93587665	0.05	3.05936e-10	0.106146		yes
557	CN&US NAM	TL	S6_94500881	inter-genic	6	94500881	0.15	1.42015e-11	0.296813		yes
558	CN&US NAM	TL	S6_112597363	inter-genic	6	112597363	0.06	9.625e-10	0.18063	yes
559	CN&US NAM	TL	S6_118702710	inter-genic	6	118702710	0.06	7.81283e-10	0.241321	yes
560	CN&US NAM	TL	S6_120740225	inter-genic	6	120740225	0.07	1.57049e-11	0.257265	yes
561	CN&US NAM	TL	S6_129981307	intronic	6	129981307	0.68	4.52409e-16	0.496354			GRMZM2G051806
562	CN&US NAM	TL	S6_137895000	intronic	6	137895000	0.05	4.57532e-10	0.248293			GRMZM2G031210
563	CN&US NAM	TL	S6_138656103	intronic	6	138656103	0.17	8.01059e-15	0.343185			GRMZM2G302912	UPS	Ringfinger
564	CN&US NAM	TL	S6_145646302	inter-genic	6	145646302	0.08	5.70537e-10	0.282088		yes
565	CN&US NAM	TL	S6_148827446	inter-genic	6	148827446	0.08	1.94914e-10	0.276646		yes
566	CN&US NAM	TL	S6_150024392	intronic	6	150024392	0.1	4.285e-11	0.284683		yes	GRMZM2G037048
567	CN&US NAM	TL	S6_150805118	intronic	6	150805118	0.69	2.0289e-12	0.126554			GRMZM2G067156
568	CN&US NAM	TL	S7_9252559	inter-genic	7	9252559	0.14	1.13361e-10	0.10196
569	CN&US NAM	TL	S7_13615857	intronic	7	13615857	0.05	4.1e-12	0.112049			GRMZM2G458494
570	CN&US NAM	TL	S7_25158423	inter-genic	7	25158423	0.08	6.25003e-11	0.241982
571	CN&US NAM	TL	S7_37470542	inter-genic	7	37470542	0.06	9.45001e-12	0.0579472
572	CN&US NAM	TL	S7_92335942	inter-genic	7	92335942	0.1	1.36001e-10	0.297378		yes
573	CN&US NAM	TL	S7_101901853	inter-genic	7	101901853	0.51	2.92123e-13	0.0916858		yes
574	CN&US NAM	TL	S7_103357992	inter-genic	7	103357992	0.07	4.76386e-10	0.45946		yes
575	CN&US NAM	TL	S7_103878120	intronic	7	103878120	0.09	7.96678e-10	0.486856		yes	GRMZM2G315431	UPS	Ubox
576	CN&US NAM	TL	S7_130248509	intronic	7	130248509	0.08	1.42669e-17	0.135838	yes		GRMZM2G089854
577	CN&US NAM	TL	S7_146596919	inter-genic	7	146596919	0.15	1.94017e-12	0.102667
578	CN&US NAM	TL	S7_152832643	intronic	7	152832643	0.07	3.86578e-14	0.0700523		yes	GRMZM2G048907
579	CN&US NAM	TL	S7_157441672	inter-genic	7	157441672	0.93	2.40596e-12	0.408113
580	CN&US NAM	TL	S7_163233072	intronic	7	163233072	0.05	6.81581e-10	0.232366			GRMZM2G313553
581	CN&US NAM	TL	S7_166556783	intronic	7	166556783	0.05	6.25608e-10	0.312171			GRMZM2G017266			ra3
582	CN&US NAM	TL	S7_167853871	inter-genic	7	167853871	0.05	3.6366e-10	0.383463
583	CN&US NAM	TL	S7_169452710	intronic	7	169452710	0.09	2.879e-10	0.359187			GRMZM2G120954
584	CN&US NAM	TL	S8_22641462	intronic	8	22641462	0.38	4.45409e-11	0.0742266			AC187157.4_FG005	TF	HB	zmm2
585	CN&US NAM	TL	S8_37657797	inter-genic	8	37657797	0.08	1.09178e-10	0.087378	yes
586	CN&US NAM	TL	S8_64418714	inter-genic	8	64418714	0.12	4.44973e-12	0.258242	yes
587	CN&US NAM	TL	S8_66989054	intronic	8	66989054	0.38	1.36714e-11	0.263604	yes		GRMZM2G156606
588	CN&US NAM	TL	S8_110478911	intronic	8	110478911	0.06	8.25667e-20	0.292337			GRMZM2G124739	kinase	4.2.6
589	CN&US NAM	TL	S8_135764062	inter-genic	8	135764062	0.2	9.69119e-11	0.198372
590	CN&US NAM	TL	S8_138523765	intronic	8	138523765	0.08	2.91838e-10	0.0753049			GRMZM2G106479
591	CN&US NAM	TL	S8_139886188	intronic	8	139886188	0.06	7.83337e-12	0.112967			GRMZM2G470292
592	CN&US NAM	TL	S8_150360472	intronic	8	150360472	0.22	4.82163e-11	0.1575			GRMZM2G055936
593	CN&US NAM	TL	S8_157747137	intronic	8	157747137	0.05	2.70003e-16	0.0863659		yes	GRMZM2G077752	TF	SRS	GRMZM2G307756
594	CN&US NAM	TL	S8_158571117	intronic	8	158571117	0.05	3.30261e-64	0.19122		yes	GRMZM2G101053			elm1
595	CN&US NAM	TL	S8_159885895	intronic	8	159885895	0.07	3.21429e-13	0.275784		yes	GRMZM2G002135
596	CN&US NAM	TL	S8_172253887	intronic	8	172253887	0.1	4.62899e-10	0.366732		yes	GRMZM2G434363
597	CN&US NAM	TL	S8_172700016	intronic	8	172700016	0.07	3.44709e-10	0.492613		yes	GRMZM5G837606
598	CN&US NAM	TL	S8_173079005	intronic	8	173079005	0.08	8.28537e-11	0.42314		yes	GRMZM2G124321			gst1
599	CN&US NAM	TL	S8_173409539	intronic	8	173409539	0.06	4.3126e-10	0.477724		yes	GRMZM2G302639
600	CN&US NAM	TL	S8_173609755	intronic	8	173609755	0.06	3.7523e-10	0.422053		yes	GRMZM2G406155
601	CN&US NAM	TL	S8_173846108	inter-genic	8	173846108	0.1	9.7284e-10	0.456756		yes
602	CN&US NAM	TL	S8_175508766	intronic	8	175508766	0.09	5.92244e-10	0.371111			GRMZM2G044070
603	CN&US NAM	TL	S9_27982054	inter-genic	9	27982054	0.05	6.98404e-11	0.338902		yes
604	CN&US NAM	TL	S9_30646283	intronic	9	30646283	0.07	8.3716e-10	0.366237		yes	GRMZM2G033175
605	CN&US NAM	TL	S9_33855818	intronic	9	33855818	0.5	7.60036e-12	0.441851		yes	GRMZM2G457415
606	CN&US NAM	TL	S9_37407073	inter-genic	9	37407073	0.11	2.82222e-19	0.446752		yes
607	CN&US NAM	TL	S9_44334377	intronic	9	44334377	0.07	5.99878e-10	0.376254		yes	GRMZM2G074085
608	CN&US NAM	TL	S9_46044571	inter-genic	9	46044571	0.06	9.0285e-11	0.3075		yes
609	CN&US NAM	TL	S9_59330005	inter-genic	9	59330005	0.05	4.18046e-10	0.261707		yes
610	CN&US NAM	TL	S9_61296310	intronic	9	61296310	0.06	5.4072e-10	0.285224		yes	GRMZM2G083841			pep1
611	CN&US NAM	TL	S9_88649569	intronic	9	88649569	0.18	4.6146e-14	0.456694		yes	GRMZM2G148702	kinase	1.12.4
612	CN&US NAM	TL	S9_89803294	intronic	9	89803294	0.05	4.23556e-10	0.429927		yes	GRMZM2G041831
613	CN&US NAM	TL	S9_90210393	inter-genic	9	90210393	0.06	1.38982e-10	0.468272		yes
614	CN&US NAM	TL	S9_96774105	inter-genic	9	96774105	0.33	4.69247e-12	0.0615373
615	CN&US NAM	TL	S9_103054065	inter-genic	9	103054065	0.43	1.36e-11	0.471282
616	CN&US NAM	TL	S9_110456188	intronic	9	110456188	0.3	1.04733e-11	0.0931179			GRMZM2G124421	TF	CCAAT
617	CN&US NAM	TL	S9_126018958	intronic	9	126018958	0.07	8e-18	0.25324			GRMZM2G170843
618	CN&US NAM	TL	S9_135481090	intronic	9	135481090	0.33	4.14252e-11	0.230477			GRMZM2G465213			NAS1
619	CN&US NAM	TL	S9_139749854	inter-genic	9	139749854	0.05	1.77046e-10	0.22339						IBP1
620	CN&US NAM	TL	S9_147689948	inter-genic	9	147689948	0.05	1.83075e-10	0.0685854		yes
621	CN&US NAM	TL	S9_151286653	intronic	9	151286653	0.12	1.34772e-10	0.081311	yes		GRMZM2G178847
622	CN&US NAM	TL	S9_151732656	intronic	9	151732656	0.13	1.3293e-10	0.0636773	yes		GRMZM2G126682			gst9
623	CN&US NAM	TL	S9_154806222	inter-genic	9	154806222	0.06	1.63833e-12	0.0597358						bm4
624	CN&US NAM	TL	S10_10245870	intronic	10	10245870	0.08	1.51178e-10	0.146448			GRMZM2G475197
625	CN&US NAM	TL	S10_14908696	intronic	10	14908696	0.19	1.42124e-10	0.0930873			GRMZM2G027522
626	CN&US NAM	TL	S10_23214521	intronic	10	23214521	0.14	4.33908e-12	0.269756	yes	yes	GRMZM2G036427
627	CN&US NAM	TL	S10_28912345	inter-genic	10	28912345	0.1	1.81125e-11	0.311366	yes	yes
628	CN&US NAM	TL	S10_57999412	inter-genic	10	57999412	0.39	1.96514e-12	0.112001	yes	yes
629	CN&US NAM	TL	S10_66640034	inter-genic	10	66640034	0.14	4.05824e-12	0.0926481	yes	yes
630	CN&US NAM	TL	S10_72647050	inter-genic	10	72647050	0.05	1.51805e-19	0.346976	yes	yes
631	CN&US NAM	TL	S10_76506157	intronic	10	76506157	0.06	1.71676e-10	0.18122	yes	yes	GRMZM2G145123	UPS	Ringfinger	GRMZM2G042895
632	CN&US NAM	TL	S10_77109275	intronic	10	77109275	0.08	2.5075e-10	0.371372	yes	yes	GRMZM2G171229
633	CN&US NAM	TL	S10_84229674	intronic	10	84229674	0.14	5.60718e-11	0.304408			GRMZM2G004957	TF	HB	orp2
634	CN&US NAM	TL	S10_95350346	intronic	10	95350346	0.05	5.88e-21	0.155683			GRMZM2G164538
635	CN&US NAM	TL	S10_116118462	inter-genic	10	116118462	0.07	3.07143e-11	0.424355
636	CN&US NAM	TL	S10_126584773	intronic	10	126584773	0.1	1.70338e-11	0.346402			GRMZM2G167280	kinase	1.12.1
637	CN&US NAM	TL	S10_137674977	intronic	10	137674977	0.09	1.72222e-19	0.231192			GRMZM2G455128
638	CN&US NAM	TP	S1_119091806	inter-genic	1	119091806	0.2	7.99501e-11	0.16722						aic1
639	CN&US NAM	TP	S1_121306153	inter-genic	1	121306153	0.16	1.51775e-10	0.0965244
640	CN&US NAM	TP	S1_163559744	inter-genic	1	163559744	0.17	7.79975e-13	0.134096
641	CN&US NAM	TP	S1_185597458	inter-genic	1	185597458	0.06	7.42278e-11	0.191809	yes	yes
642	CN&US NAM	TP	S1_191863476	inter-genic	1	191863476	0.09	2.3972e-10	0.0911111		yes
643	CN&US NAM	TP	S1_19328829	intronic	1	19328829	0.17	5.47487e-12	0.128745	yes		GRMZM2G154007
644	CN&US NAM	TP	S1_197581572	inter-genic	1	197581572	0.07	7.53113e-12	0.0570557	yes
645	CN&US NAM	TP	S1_199964537	intronic	1	199964537	0.19	1.09466e-11	0.0867137	yes	yes				hm1
646	CN&US NAM	TP	S1_202166783	inter-genic	1	202166783	0.07	4.28509e-10	0.139582	yes	yes
647	CN&US NAM	TP	S1_230826970	inter-genic	1	230826970	0.07	2.12324e-20	0.344338
648	CN&US NAM	TP	S1_244834329	intronic	1	244834329	0.38	4.70572e-11	0.0533633			GRMZM2G145458	TF	Tify
649	CN&US NAM	TP	S1_258800198	intronic	1	258800198	0.06	3.60232e-10	0.429614			GRMZM2G447151			tbp1
650	CN&US NAM	TP	S1_267366245	inter-genic	1	267366245	0.08	2.63396e-10	0.470976						gln2
651	CN&US NAM	TP	S1_270668190	intronic	1	270668190	0.07	3.92293e-10	0.495244			GRMZM2G143238	kinase	1.15.3
652	CN&US NAM	TP	S1_275199330	inter-genic	1	275199330	0.07	6.44191e-10	0.491098		yes
653	CN&US NAM	TP	S1_286514978	inter-genic	1	286514978	0.07	9.13978e-20	0.229721						vp8
654	CN&US NAM	TP	S1_288396001	intronic	1	288396001	0.25	9.56621e-11	0.423946			GRMZM5G809195	TF	igl1	GRMZM2G046163
655	CN&US NAM	TP	S1_290120883	intronic	1	290120883	0.18	2.19866e-12	0.195671			GRMZM2G062357
656	CN&US NAM	TP	S1_292326337	intronic	1	292326337	0.24	4.99152e-11	0.430325			GRMZM2G450960			ts6
657	CN&US NAM	TP	S1_298156855	intronic	1	298156855	0.06	4.76325e-10	0.298577	yes	yes	GRMZM2G421126
658	CN&US NAM	TP	S1_299609447	inter-genic	1	299609447	0.1	2.2561e-10	0.31022						akin1
659	CN&US NAM	TP	S1_34596019	intronic	1	34596019	0.08	4.35035e-10	0.456585			GRMZM2G089812	TF	CCAAT
660	CN&US NAM	TP	S1_35136685	intronic	1	35136685	0.06	5.19975e-10	0.415732			GRMZM2G136513
661	CN&US NAM	TP	S1_35759890	inter-genic	1	35759890	0.07	6.86777e-10	0.266882
662	CN&US NAM	TP	S1_40420190	intronic	1	40420190	0.15	8.01941e-11	0.34587		yes	GRMZM2G087600			ibp2
663	CN&US NAM	TP	S1_40917760	inter-genic	1	40917760	0.09	1.40373e-10	0.485068		yes
664	CN&US NAM	TP	S1_45939120	intronic	1	45939120	0.12	1.51123e-10	0.0531402		yes	GRMZM2G308034	TF	MYB
665	CN&US NAM	TP	S1_46687160	inter-genic	1	46687160	0.06	5.30455e-10	0.362093		yes				ts2
666	CN&US NAM	TP	S1_52083119	intronic	1	52083119	0.07	6.31354e-11	0.096446		yes	GRMZM2G138814
667	CN&US NAM	TP	S1_56159574	intronic	1	56159574	0.14	5.17736e-11	0.118589		yes	GRMZM2G353195
668	CN&US NAM	TP	S1_95858055	inter-genic	1	95858055	0.07	3.26841e-11	0.11108		yes
669	CN&US NAM	TP	S1_96308811	inter-genic	1	96308811	0.3	1.29261e-11	0.0562154		yes
670	CN&US NAM	TP	S1_98098410	inter-genic	1	98098410	0.25	2.3501e-11	0.309366		yes
671	CN&US NAM	TP	S10_12926952	intronic	10	12926952	0.3	1.13302e-10	0.121955		yes	GRMZM2G015869
672	CN&US NAM	TP	S10_129774365	intronic	10	129774365	0.49	2.84532e-11	0.246772			GRMZM2G075019	UPS	Ringfinger
673	CN&US NAM	TP	S10_132255067	intronic	10	132255067	0.4	8.9182e-11	0.10286			GRMZM2G465208
674	CN&US NAM	TP	S10_139839477	intronic	10	139839477	0.06	1.02128e-10	0.445163	yes		GRMZM2G311059	TF	MYB
675	CN&US NAM	TP	S10_4698012	intronic	10	4698012	0.09	1.75177e-10	0.185976			GRMZM2G004534
676	CN&US NAM	TP	S10_6453667	inter-genic	10	6453667	0.11	4.87399e-10	0.333969
677	CN&US NAM	TP	S10_7112943	inter-genic	10	7112943	0.06	6.33663e-10	0.211341
678	CN&US NAM	TP	S10_81827916	intronic	10	81827916	0.07	3.15705e-13	0.336672	yes		GRMZM2G325907	TF	MYB
679	CN&US NAM	TP	S10_93397338	intronic	10	93397338	0.28	1.30337e-11	0.0777352			GRMZM2G061879
680	CN&US NAM	TP	S2_11829845	intronic	2	11829845	0.06	5.702e-10	0.431382		yes	GRMZM2G392125
681	CN&US NAM	TP	S2_12691259	inter-genic	2	12691259	0.06	7.73106e-10	0.288028		yes
682	CN&US NAM	TP	S2_12898426	intronic	2	12898426	0.85	2.16682e-11	0.388344		yes	GRMZM2G463280
683	CN&US NAM	TP	S2_13299879	intronic	2	13299879	0.16	4.32582e-10	0.358643		yes	GRMZM2G038722	TF	MYB
684	CN&US NAM	TP	S2_13636982	inter-genic	2	13636982	0.08	4.49521e-10	0.383872	yes	yes
685	CN&US NAM	TP	S2_136562013	intronic	2	136562013	0.06	9.99013e-11	0.495528			GRMZM2G003234	TF	C2H2
686	CN&US NAM	TP	S2_14267757	intronic	2	14267757	0.06	3.80546e-10	0.471585	yes		GRMZM2G163067
687	CN&US NAM	TP	S2_14467324	intronic	2	14467324	0.16	1.38156e-10	0.270556	yes		GRMZM2G146866			CDPK1
688	CN&US NAM	TP	S2_148506856	intronic	2	148506856	0.06	8.03979e-11	0.192195	yes		GRMZM2G365815	kinase	4.2.1
689	CN&US NAM	TP	S2_16037854	intronic	2	16037854	0.06	4.7886e-10	0.0870122	yes		GRMZM2G080274			hon101
690	CN&US NAM	TP	S2_165615505	intronic	2	165615505	0.08	2.21092e-10	0.105503	yes		GRMZM2G084881
691	CN&US NAM	TP	S2_166496960	intronic	2	166496960	0.06	7.1159e-10	0.0963211	yes		GRMZM2G321767
692	CN&US NAM	TP	S2_16871315	intronic	2	16871315	0.06	4.91009e-10	0.429797	yes		GRMZM2G069525	TF	G2-like
693	CN&US NAM	TP	S2_169093436	intronic	2	169093436	0.06	6.01354e-10	0.126057	yes		GRMZM2G011784
694	CN&US NAM	TP	S2_17230208	inter-genic	2	17230208	0.08	3.85798e-10	0.285549	yes					nfd102
695	CN&US NAM	TP	S2_172491959	inter-genic	2	172491959	0.09	7.5705e-15	0.375		yes				akh2
696	CN&US NAM	TP	S2_173432087	inter-genic	2	173432087	0.07	3.32337e-10	0.0529443		yes
697	CN&US NAM	TP	S2_176647351	intronic	2	176647351	0.2	2.15835e-10	0.382409		yes	GRMZM2G150616			vdac1a
698	CN&US NAM	TP	S2_178134741	intronic	2	178134741	0.06	3.65041e-10	0.16374		yes	GRMZM2G002915	TF	HB
699	CN&US NAM	TP	S2_179817326	inter-genic	2	179817326	0.09	3.68614e-10	0.339268		yes				bad1
700	CN&US NAM	TP	S2_183919098	intronic	2	183919098	0.06	2.10969e-10	0.119573		yes	GRMZM2G100333
701	CN&US NAM	TP	S2_20003091	inter-genic	2	20003091	0.2	1.59754e-10	0.13672
702	CN&US NAM	TP	S2_202418084	intronic	2	202418084	0.07	4.20035e-10	0.262718		yes	GRMZM2G064655	TF	C2C2-Dof
703	CN&US NAM	TP	S2_207764654	intronic	2	207764654	0.06	3.22139e-10	0.200874			GRMZM2G156246
704	CN&US NAM	TP	S2_210392336	inter-genic	2	210392336	0.13	2.33883e-10	0.213518
705	CN&US NAM	TP	S2_213205215	inter-genic	2	213205215	0.08	1.45928e-10	0.166098						GRMZM2G075244
706	CN&US NAM	TP	S2_218218868	intronic	2	218218868	0.26	4.72727e-11	0.134151	yes		GRMZM2G128109
707	CN&US NAM	TP	S2_220670352	intronic	2	220670352	0.08	3.96026e-10	0.158659	yes		GRMZM2G171818	TF	bHLH
708	CN&US NAM	TP	S2_222976268	inter-genic	2	222976268	0.16	5.11501e-10	0.206547
709	CN&US NAM	TP	S2_223721472	intronic	2	223721472	0.07	3.92082e-10	0.154843			GRMZM2G322844
710	CN&US NAM	TP	S2_224064908	intronic	2	224064908	0.06	3.40852e-10	0.22378			GRMZM2G166776			rrb1
711	CN&US NAM	TP	S2_224240930	intronic	2	224240930	0.11	4.45959e-10	0.384667			GRMZM2G065144
712	CN&US NAM	TP	S2_229009585	inter-genic	2	229009585	0.07	5.94544e-10	0.202909
713	CN&US NAM	TP	S2_229451557	intronic	2	229451557	0.06	1.40955e-17	0.136321			GRMZM2G022763			pls1
714	CN&US NAM	TP	S2_230874850	intronic	2	230874850	0.08	5.50141e-10	0.155335			GRMZM2G066950
715	CN&US NAM	TP	S2_233632388	intronic	2	233632388	0.06	5.2198e-10	0.49063			GRMZM2G176347
716	CN&US NAM	TP	S2_23399492	intronic	2	23399492	0.06	3.09991e-10	0.0963211		yes	GRMZM2G057930
717	CN&US NAM	TP	S2_234531325	intronic	2	234531325	0.15	1.9461e-10	0.133488			GRMZM2G423640
718	CN&US NAM	TP	S2_235802795	intronic	2	235802795	0.06	1.03525e-10	0.236931			GRMZM2G347995			zap1
719	CN&US NAM	TP	S2_23669587	intronic	2	23669587	0.09	6.80129e-10	0.418062		yes	GRMZM2G066820
720	CN&US NAM	TP	S2_24837863	inter-genic	2	24837863	0.07	4.8144e-10	0.102213		yes
721	CN&US NAM	TP	S2_25740448	intronic	2	25740448	0.06	1.75752e-10	0.0961585		yes	AC212859.3_FG007
722	CN&US NAM	TP	S2_25931672	intronic	2	25931672	0.06	8.56116e-10	0.0800813		yes	GRMZM2G376731
723	CN&US NAM	TP	S2_26282160	inter-genic	2	26282160	0.08	3.6539e-11	0.119741		yes
724	CN&US NAM	TP	S2_26721406	inter-genic	2	26721406	0.15	4.06035e-10	0.213577		yes
725	CN&US NAM	TP	S2_28313627	inter-genic	2	28313627	0.18	1.18832e-10	0.207182		yes
726	CN&US NAM	TP	S2_28648284	inter-genic	2	28648284	0.17	1.81119e-10	0.175466		yes
727	CN&US NAM	TP	S2_29912133	intronic	2	29912133	0.09	2.73917e-10	0.197168		yes	GRMZM2G173289
728	CN&US NAM	TP	S2_30330320	inter-genic	2	30330320	0.08	6.20653e-10	0.073064		yes
729	CN&US NAM	TP	S2_3086235	inter-genic	2	3086235	0.08	2.01919e-10	0.20154
730	CN&US NAM	TP	S2_36137804	intronic	2	36137804	0.11	4.61209e-10	0.0914412			GRMZM2G030598
731	CN&US NAM	TP	S2_36359741	intronic	2	36359741	0.11	2.11214e-10	0.114756			GRMZM2G112072			mas1
732	CN&US NAM	TP	S2_36908971	intronic	2	36908971	0.07	9.88117e-10	0.183449			GRMZM2G022229
733	CN&US NAM	TP	S2_3795310	intronic	2	3795310	0.06	9.58847e-10	0.16998	yes	yes	GRMZM2G017654	kinase	4.1.1
734	CN&US NAM	TP	S2_4101480	inter-genic	2	4101480	0.06	5.43276e-10	0.311159	yes	yes				lg1
735	CN&US NAM	TP	S2_41479516	intronic	2	41479516	0.07	2.68238e-10	0.128293			GRMZM2G114523			grf1
736	CN&US NAM	TP	S2_44203460	inter-genic	2	44203460	0.07	3.35786e-10	0.107944						GRMZM2G470882
737	CN&US NAM	TP	S2_44697923	intronic	2	44697923	0.06	9.81311e-11	0.083374			GRMZM2G474783			ts1
738	CN&US NAM	TP	S2_46751813	intronic	2	46751813	0.06	1.59351e-10	0.106626			GRMZM2G028543	UPS	Ringfinger
739	CN&US NAM	TP	S2_47088159	intronic	2	47088159	0.08	1.8094e-10	0.140091			GRMZM2G087192			opr5
740	CN&US NAM	TP	S2_54458735	inter-genic	2	54458735	0.08	4.40529e-10	0.0943598						hrg1
741	CN&US NAM	TP	S2_6376822	inter-genic	2	6376822	0.38	4.26134e-11	0.164984		yes
742	CN&US NAM	TP	S2_7099518	inter-genic	2	7099518	0.07	3.83535e-10	0.0648084						sgb101
743	CN&US NAM	TP	S2_77194791	inter-genic	2	77194791	0.12	6.2798e-12	0.057439
744	CN&US NAM	TP	S2_8809018	intronic	2	8809018	0.18	3.77945e-10	0.0866734			GRMZM2G002559
745	CN&US NAM	TP	S2_9443046	intronic	2	9443046	0.08	1.09356e-10	0.0649543		yes	GRMZM2G080041	kinase	1.12.4
746	CN&US NAM	TP	S3_113346151	inter-genic	3	113346151	0.09	2.28814e-10	0.310813		yes
747	CN&US NAM	TP	S3_127613523	intronic	3	127613523	0.2	2.79997e-11	0.318402		yes	GRMZM2G160840	TF	MYB
748	CN&US NAM	TP	S3_129305411	intronic	3	129305411	0.17	5.81842e-13	0.0741679		yes	GRMZM2G169481
749	CN&US NAM	TP	S3_137240215	inter-genic	3	137240215	0.07	3.53152e-10	0.287753		yes
750	CN&US NAM	TP	S3_147598313	intronic	3	147598313	0.06	1.04913e-11	0.266118			GRMZM2G162250
751	CN&US NAM	TP	S3_154592899	intronic	3	154592899	0.26	1.1465e-11	0.178766	yes		GRMZM2G035625	TF	C2H2
752	CN&US NAM	TP	S3_172201680	inter-genic	3	172201680	0.37	5.02665e-11	0.0830092
753	CN&US NAM	TP	S3_173477059	inter-genic	3	173477059	0.06	5.35523e-10	0.164959		yes
754	CN&US NAM	TP	S3_174832316	intronic	3	174832316	0.07	2.76112e-10	0.231742		yes	GRMZM2G077279
755	CN&US NAM	TP	S3_175175958	inter-genic	3	175175958	0.06	6.97564e-10	0.128923		yes
756	CN&US NAM	TP	S3_175709300	intronic	3	175709300	0.12	5.14667e-10	0.260742		yes	GRMZM5G836250
757	CN&US NAM	TP	S3_175965126	inter-genic	3	175965126	0.12	2.72087e-10	0.315986		yes
758	CN&US NAM	TP	S3_176332560	intronic	3	176332560	0.05	3.86846e-11	0.0970976		yes	GRMZM2G434098
759	CN&US NAM	TP	S3_176567842	inter-genic	3	176567842	0.06	8.33017e-11	0.21315		yes				lg2
760	CN&US NAM	TP	S3_177116584	inter-genic	3	177116584	0.14	1.75323e-10	0.217848		yes
761	CN&US NAM	TP	S3_177367409	inter-genic	3	177367409	0.06	3.69643e-10	0.415772		yes
762	CN&US NAM	TP	S3_178099433	intronic	3	178099433	0.07	3.24844e-10	0.409669		yes	GRMZM2G003682
763	CN&US NAM	TP	S3_178411100	intronic	3	178411100	0.2	1.12361e-10	0.445366		yes	GRMZM2G165192
764	CN&US NAM	TP	S3_178538509	inter-genic	3	178538509	0.11	3.60103e-10	0.126142		yes
765	CN&US NAM	TP	S3_178646376	inter-genic	3	178646376	0.18	1.94545e-10	0.156409		yes
766	CN&US NAM	TP	S3_179064855	intronic	3	179064855	0.07	2.32177e-10	0.187317		yes	GRMZM2G026649
767	CN&US NAM	TP	S3_179263917	inter-genic	3	179263917	0.23	1.56181e-10	0.217015		yes
768	CN&US NAM	TP	S3_179631904	inter-genic	3	179631904	0.06	3.97078e-10	0.452927		yes
769	CN&US NAM	TP	S3_179732428	inter-genic	3	179732428	0.06	5.96061e-10	0.377683		yes				taf1
770	CN&US NAM	TP	S3_179994843	intronic	3	179994843	0.07	4.36008e-10	0.403293		yes	GRMZM2G014452
771	CN&US NAM	TP	S3_180516308	intronic	3	180516308	0.06	1.74456e-11	0.178882		yes	GRMZM2G367668
772	CN&US NAM	TP	S3_180770210	intronic	3	180770210	0.08	3.75309e-10	0.450655		yes	GRMZM2G082260
773	CN&US NAM	TP	S3_181005546	intronic	3	181005546	0.09	7.74915e-10	0.217154		yes	GRMZM2G463415
774	CN&US NAM	TP	S3_182052000	inter-genic	3	182052000	0.1	5.48751e-10	0.185976		yes
775	CN&US NAM	TP	S3_182482562	inter-genic	3	182482562	0.06	3.00886e-10	0.399411		yes
776	CN&US NAM	TP	S3_182623814	inter-genic	3	182623814	0.06	3.16024e-10	0.108984		yes				gpm298
777	CN&US NAM	TP	S3_183142036	inter-genic	3	183142036	0.14	4.19518e-10	0.358868	yes	yes				ba1
778	CN&US NAM	TP	S3_183647137	intronic	3	183647137	0.15	3.25459e-10	0.31387	yes	yes	GRMZM2G132169
779	CN&US NAM	TP	S3_183888871	intronic	3	183888871	0.06	2.65104e-10	0.460732	yes	yes	GRMZM2G148087	TF	WRKY
780	CN&US NAM	TP	S3_184003124	inter-genic	3	184003124	0.1	7.03614e-10	0.281402	yes	yes
781	CN&US NAM	TP	S3_184268939	intronic	3	184268939	0.08	2.56634e-10	0.388277	yes	yes	GRMZM2G027375	UPS	Ubox	expa1
782	CN&US NAM	TP	S3_184672515	intronic	3	184672515	0.07	2.87906e-10	0.299599	yes	yes	GRMZM2G145753	kinase	1.12.3
783	CN&US NAM	TP	S3_185026524	inter-genic	3	185026524	0.07	2.22435e-10	0.229739	yes	yes
784	CN&US NAM	TP	S3_185306833	intronic	3	185306833	0.06	2.88209e-10	0.313232	yes	yes	GRMZM2G165511	UPS	E2
785	CN&US NAM	TP	S3_186229090	intronic	3	186229090	0.07	6.76502e-10	0.444808	yes	yes	GRMZM2G133189
786	CN&US NAM	TP	S3_186380629	intronic	3	186380629	0.07	7.17017e-10	0.369843	yes	yes	GRMZM2G155285
787	CN&US NAM	TP	S3_18638151	inter-genic	3	18638151	0.11	5.89474e-11	0.193315
788	CN&US NAM	TP	S3_187923679	intronic	3	187923679	0.06	1.68301e-10	0.291138			GRMZM5G859195
789	CN&US NAM	TP	S3_188539407	intronic	3	188539407	0.06	3.03472e-10	0.143699			GRMZM2G302293
790	CN&US NAM	TP	S3_201301725	intronic	3	201301725	0.06	1.99251e-13	0.286585			GRMZM2G079727	TF	MADS
791	CN&US NAM	TP	S3_202183264	intronic	3	202183264	0.12	9.11057e-11	0.156799			GRMZM2G015908
792	CN&US NAM	TP	S3_204157125	inter-genic	3	204157125	0.06	1.65542e-10	0.320752
793	CN&US NAM	TP	S3_209739462	inter-genic	3	209739462	0.09	2.37896e-10	0.126951
794	CN&US NAM	TP	S3_210530878	inter-genic	3	210530878	0.06	4.77349e-10	0.155772
795	CN&US NAM	TP	S3_210981258	inter-genic	3	210981258	0.28	1.78309e-12	0.484595
796	CN&US NAM	TP	S3_211759597	intronic	3	211759597	0.12	1.02377e-10	0.32189	yes		GRMZM2G046458
797	CN&US NAM	TP	S3_212025832	inter-genic	3	212025832	0.09	3.0292e-10	0.251463	yes
798	CN&US NAM	TP	S3_213390029	intronic	3	213390029	0.06	8.3378e-10	0.408049	yes		GRMZM2G330302
799	CN&US NAM	TP	S3_213608343	inter-genic	3	213608343	0.07	1.63357e-10	0.454948	yes
800	CN&US NAM	TP	S3_213800855	intronic	3	213800855	0.06	3.44724e-10	0.248516	yes		GRMZM2G047129
801	CN&US NAM	TP	S3_214364687	inter-genic	3	214364687	0.09	3.70292e-10	0.316165	yes	yes
802	CN&US NAM	TP	S3_215089008	intronic	3	215089008	0.06	2.8814e-10	0.168272	yes	yes	GRMZM2G473976
803	CN&US NAM	TP	S3_215765023	intronic	3	215765023	0.09	1.34754e-11	0.142046	yes	yes	GRMZM2G029547
804	CN&US NAM	TP	S3_217009731	inter-genic	3	217009731	0.09	2.13924e-10	0.292615	yes	yes
805	CN&US NAM	TP	S3_28619482	inter-genic	3	28619482	0.11	1.92223e-11	0.354124	yes
806	CN&US NAM	TP	S3_39213388	intronic	3	39213388	0.07	1.78407e-10	0.294094	yes		GRMZM2G024733
807	CN&US NAM	TP	S3_53250702	inter-genic	3	53250702	0.09	4.88449e-11	0.303238	yes
808	CN&US NAM	TP	S3_53355523	inter-genic	3	53355523	0.23	9.30728e-12	0.308107	yes
809	CN&US NAM	TP	S3_53737606	inter-genic	3	53737606	0.06	3.93218e-12	0.268943	yes					lg3
810	CN&US NAM	TP	S3_5948294	inter-genic	3	5948294	0.27	1.68018e-10	0.0776513
811	CN&US NAM	TP	S4_10180992	inter-genic	4	10180992	0.07	1.5858e-12	0.218014
812	CN&US NAM	TP	S4_122747978	inter-genic	4	122747978	0.44	1.53901e-12	0.335122
813	CN&US NAM	TP	S4_137983223	intronic	4	137983223	0.07	4.09274e-10	0.231934			GRMZM2G179810
814	CN&US NAM	TP	S4_153535768	intronic	4	153535768	0.09	2.20443e-10	0.479363	yes		GRMZM2G310410			pip1c
815	CN&US NAM	TP	S4_157118207	intronic	4	157118207	0.43	1.27049e-12	0.135374			GRMZM2G146422
816	CN&US NAM	TP	S4_158498978	inter-genic	4	158498978	0.08	7.84951e-10	0.318308
817	CN&US NAM	TP	S4_163204209	inter-genic	4	163204209	0.09	1.70409e-10	0.39687		yes
818	CN&US NAM	TP	S4_163259259	inter-genic	4	163259259	0.06	3.08393e-10	0.441341		yes
819	CN&US NAM	TP	S4_166481284	intronic	4	166481284	0.08	5.1086e-10	0.449345		yes	GRMZM2G444623
820	CN&US NAM	TP	S4_166926544	intronic	4	166926544	0.07	1.15644e-10	0.176551		yes	GRMZM2G063464			GRMZM2G362823
821	CN&US NAM	TP	S4_167185789	intronic	4	167185789	0.08	7.20388e-10	0.392027		yes	GRMZM2G168378			gln5
822	CN&US NAM	TP	S4_167315844	inter-genic	4	167315844	0.12	2.59773e-10	0.166555		yes
823	CN&US NAM	TP	S4_168744841	intronic	4	168744841	0.06	3.71226e-10	0.444492		yes	GRMZM2G045171
824	CN&US NAM	TP	S4_169403763	inter-genic	4	169403763	0.08	4.08429e-10	0.407957		yes
825	CN&US NAM	TP	S4_169557169	intronic	4	169557169	0.15	1.68854e-10	0.480236		yes	GRMZM2G123887
826	CN&US NAM	TP	S4_169802520	intronic	4	169802520	0.16	1.21155e-10	0.206547		yes	GRMZM2G118579
827	CN&US NAM	TP	S4_170712497	inter-genic	4	170712497	0.08	1.67658e-10	0.371479		yes
828	CN&US NAM	TP	S4_170970713	intronic	4	170970713	0.1	7.31256e-10	0.402317		yes	GRMZM2G042380	kinase	1.2.2	prh1
829	CN&US NAM	TP	S4_171771480	intronic	4	171771480	0.11	2.66321e-10	0.372561		yes	GRMZM2G099297
830	CN&US NAM	TP	S4_171919797	intronic	4	171919797	0.06	5.16743e-10	0.465955			GRMZM2G466545
831	CN&US NAM	TP	S4_172123107	inter-genic	4	172123107	0.07	1.42553e-11	0.293432
832	CN&US NAM	TP	S4_172530349	intronic	4	172530349	0.06	4.61106e-10	0.387195			GRMZM2G364068
833	CN&US NAM	TP	S4_172676919	intronic	4	172676919	0.06	9.49543e-10	0.426463			GRMZM2G130043
834	CN&US NAM	TP	S4_173033547	intronic	4	173033547	0.09	4.83186e-10	0.365461			GRMZM2G108712
835	CN&US NAM	TP	S4_173210634	intronic	4	173210634	0.06	3.8359e-10	0.165224			GRMZM2G054210
836	CN&US NAM	TP	S4_173562553	intronic	4	173562553	0.06	4.87789e-10	0.450732			AC200065.5_FG009
837	CN&US NAM	TP	S4_173803963	intronic	4	173803963	0.06	7.91243e-10	0.40002			GRMZM2G111451
838	CN&US NAM	TP	S4_174722395	inter-genic	4	174722395	0.07	3.24401e-10	0.392805
839	CN&US NAM	TP	S4_174965244	intronic	4	174965244	0.2	1.27825e-10	0.329134			GRMZM2G312521
840	CN&US NAM	TP	S4_175224739	intronic	4	175224739	0.08	5.78946e-10	0.137515			GRMZM2G377020	UPS	Ringfinger
841	CN&US NAM	TP	S4_175381566	inter-genic	4	175381566	0.07	3.19199e-10	0.419111
842	CN&US NAM	TP	S4_175496873	inter-genic	4	175496873	0.06	4.59511e-10	0.454959
843	CN&US NAM	TP	S4_175723750	intronic	4	175723750	0.16	2.80652e-10	0.497355			GRMZM2G181336
844	CN&US NAM	TP	S4_176044792	inter-genic	4	176044792	0.13	2.88876e-10	0.402317
845	CN&US NAM	TP	S4_176528441	intronic	4	176528441	0.09	4.47645e-10	0.449255			GRMZM2G097081
846	CN&US NAM	TP	S4_176648256	intronic	4	176648256	0.09	3.784e-10	0.293984			GRMZM2G047414
847	CN&US NAM	TP	S4_177062407	inter-genic	4	177062407	0.11	3.58369e-10	0.442062
848	CN&US NAM	TP	S4_177377286	inter-genic	4	177377286	0.06	4.92256e-10	0.463638
849	CN&US NAM	TP	S4_177599861	inter-genic	4	177599861	0.07	2.03679e-10	0.399286						acco20
850	CN&US NAM	TP	S4_178383750	inter-genic	4	178383750	0.08	6.82392e-10	0.480473
851	CN&US NAM	TP	S4_178748117	inter-genic	4	178748117	0.12	2.45454e-10	0.414614						tu1
852	CN&US NAM	TP	S4_179710318	intronic	4	179710318	0.06	6.59066e-10	0.398171			GRMZM2G035704	UPS	Ringfinger
853	CN&US NAM	TP	S4_180202249	inter-genic	4	180202249	0.14	4.65103e-10	0.385941
854	CN&US NAM	TP	S4_180444282	inter-genic	4	180444282	0.06	8.58537e-10	0.387053						rpl29
855	CN&US NAM	TP	S4_180785046	intronic	4	180785046	0.07	4.81071e-10	0.463397			GRMZM2G087245
856	CN&US NAM	TP	S4_181871621	intronic	4	181871621	0.07	3.98455e-10	0.407578			GRMZM2G041809			gol1
857	CN&US NAM	TP	S4_183764268	intronic	4	183764268	0.06	8.08513e-10	0.388455			GRMZM2G460090
858	CN&US NAM	TP	S4_185181394	intronic	4	185181394	0.57	3.43435e-11	0.303723			GRMZM2G103281
859	CN&US NAM	TP	S4_185383601	inter-genic	4	185383601	0.07	2.49381e-10	0.208589
860	CN&US NAM	TP	S4_188156035	inter-genic	4	188156035	0.06	2.8109e-10	0.478882						rcph2
861	CN&US NAM	TP	S4_188415555	inter-genic	4	188415555	0.08	2.74398e-10	0.399421						zcn6
862	CN&US NAM	TP	S4_188521943	inter-genic	4	188521943	0.06	2.98239e-10	0.495
863	CN&US NAM	TP	S4_191149118	inter-genic	4	191149118	0.07	8.32399e-10	0.349181		yes
864	CN&US NAM	TP	S4_195798423	intronic	4	195798423	0.2	2.38442e-10	0.49603		yes	GRMZM2G163671	TF	TRAFBTB
865	CN&US NAM	TP	S4_196102350	inter-genic	4	196102350	0.06	4.99726e-10	0.389106		yes
866	CN&US NAM	TP	S4_197929434	inter-genic	4	197929434	0.06	8.4684e-10	0.400366		yes
867	CN&US NAM	TP	S4_199365817	inter-genic	4	199365817	0.06	4.66025e-10	0.353699		yes				ub3
868	CN&US NAM	TP	S4_199797709	intronic	4	199797709	0.12	5.82652e-10	0.123283		yes	GRMZM2G393337
869	CN&US NAM	TP	S4_202074681	intronic	4	202074681	0.36	1.65876e-11	0.0827439		yes	GRMZM2G095873	UPS	Ringfinger
870	CN&US NAM	TP	S4_202887827	inter-genic	4	202887827	0.11	9.81026e-14	0.353404		yes
871	CN&US NAM	TP	S4_233628414	inter-genic	4	233628414	0.09	2.35715e-11	0.149038						GRMZM2G015419
872	CN&US NAM	TP	S4_35084489	inter-genic	4	35084489	0.08	1.95702e-10	0.153186		yes
873	CN&US NAM	TP	S4_38027892	inter-genic	4	38027892	0.06	6.78258e-11	0.322337		yes
874	CN&US NAM	TP	S4_43659579	intronic	4	43659579	0.06	4.04924e-11	0.403598		yes	GRMZM2G385619			tga1
875	CN&US NAM	TP	S4_5266244	inter-genic	4	5266244	0.08	2.28008e-12	0.209924
876	CN&US NAM	TP	S4_66857201	intronic	4	66857201	0.07	3.35895e-10	0.446829		yes	GRMZM2G399421
877	CN&US NAM	TP	S4_71986141	inter-genic	4	71986141	0.15	7.14468e-12	0.312309		yes
878	CN&US NAM	TP	S5_10171315	inter-genic	5	10171315	0.07	1.49801e-10	0.15507
879	CN&US NAM	TP	S5_123237012	inter-genic	5	123237012	0.08	2.40336e-10	0.21843		yes
880	CN&US NAM	TP	S5_132657078	intronic	5	132657078	0.07	7.23507e-10	0.343171		yes	GRMZM5G886185
881	CN&US NAM	TP	S5_13723011	inter-genic	5	13723011	0.06	6.58112e-15	0.376098
882	CN&US NAM	TP	S5_143081943	intronic	5	143081943	0.13	4.92348e-10	0.213856		yes	GRMZM2G358711	UPS	Ringfinger
883	CN&US NAM	TP	S5_145002878	inter-genic	5	145002878	0.17	4.09372e-11	0.117331		yes
884	CN&US NAM	TP	S5_159329602	intronic	5	159329602	0.23	4.36573e-11	0.169878			GRMZM2G386154
885	CN&US NAM	TP	S5_160833678	intronic	5	160833678	0.06	6.08043e-10	0.411443			GRMZM2G077989
886	CN&US NAM	TP	S5_185926678	inter-genic	5	185926678	0.17	1.7428e-10	0.166628		yes
887	CN&US NAM	TP	S5_200103080	intronic	5	200103080	0.06	1.84384e-11	0.463333	yes		GRMZM2G108829
888	CN&US NAM	TP	S5_204539808	inter-genic	5	204539808	0.06	3.39479e-10	0.224756
889	CN&US NAM	TP	S5_206842955	inter-genic	5	206842955	0.06	5.65313e-10	0.230386
890	CN&US NAM	TP	S5_213051810	inter-genic	5	213051810	0.46	6.92593e-12	0.115178	yes
891	CN&US NAM	TP	S5_215851565	intronic	5	215851565	0.61	2.44951e-11	0.131363			GRMZM2G490278
892	CN&US NAM	TP	S5_6543680	intronic	5	6543680	0.56	2.99917e-12	0.376873			GRMZM2G090432
893	CN&US NAM	TP	S5_83868038	inter-genic	5	83868038	0.06	2.24926e-10	0.34872						hppd1
894	CN&US NAM	TP	S5_84823386	intronic	5	84823386	0.07	4.62786e-10	0.409878		yes	GRMZM2G382914
895	CN&US NAM	TP	S6_121499756	intronic	6	121499756	0.37	2.23665e-11	0.147683			GRMZM2G125054			zcn11
896	CN&US NAM	TP	S6_153206873	inter-genic	6	153206873	0.05	2.97935e-12	0.293146	yes					GRMZM2G047762
897	CN&US NAM	TP	S6_161525380	inter-genic	6	161525380	0.25	1.30052e-11	0.123195
898	CN&US NAM	TP	S6_164577110	inter-genic	6	164577110	0.06	3.4114e-12	0.0802033
899	CN&US NAM	TP	S6_4143632	inter-genic	6	4143632	0.07	5.6439e-10	0.285366		yes
900	CN&US NAM	TP	S7_102599134	inter-genic	7	102599134	0.3	2.6695e-13	0.195675	yes
901	CN&US NAM	TP	S7_103989633	inter-genic	7	103989633	0.15	1.41991e-10	0.269366	yes
902	CN&US NAM	TP	S7_105063656	inter-genic	7	105063656	0.21	7.44449e-11	0.0925436	yes
903	CN&US NAM	TP	S7_105365080	intronic	7	105365080	0.1	1.09256e-10	0.0798049	yes		GRMZM2G476685
904	CN&US NAM	TP	S7_110782210	intronic	7	110782210	0.05	9.24332e-11	0.166829	yes		GRMZM2G064628	TF	TCP	ra1
905	CN&US NAM	TP	S7_122449305	inter-genic	7	122449305	0.35	4.93067e-11	0.116631	yes	yes
906	CN&US NAM	TP	S7_12248882	intronic	7	12248882	0.12	2.24744e-12	0.260457			GRMZM2G101024
907	CN&US NAM	TP	S7_162978078	inter-genic	7	162978078	0.05	2.89746e-10	0.448512						tif5A
908	CN&US NAM	TP	S7_164203611	intronic	7	164203611	0.06	1.88409e-10	0.29439	yes		GRMZM2G167463
909	CN&US NAM	TP	S7_165384685	intronic	7	165384685	0.06	3.04948e-10	0.229004	yes	yes	GRMZM2G031545
910	CN&US NAM	TP	S7_165574958	inter-genic	7	165574958	0.09	4.921e-10	0.272331	yes	yes
911	CN&US NAM	TP	S7_165850293	inter-genic	7	165850293	0.06	2.58914e-10	0.480833	yes	yes
912	CN&US NAM	TP	S7_166175720	intronic	7	166175720	0.15	8.01176e-11	0.417634	yes	yes	GRMZM5G855311	UPS	Ringfinger
913	CN&US NAM	TP	S7_166371210	intronic	7	166371210	0.06	7.21689e-11	0.445285	yes	yes	GRMZM2G056732	kinase	4.2.4	rps6
914	CN&US NAM	TP	S7_166573993	inter-genic	7	166573993	0.14	2.13603e-10	0.45689	yes	yes
915	CN&US NAM	TP	S7_166858805	intronic	7	166858805	0.09	4.01444e-10	0.436138	yes	yes	GRMZM2G014729			ra3
916	CN&US NAM	TP	S7_167155154	intronic	7	167155154	0.34	1.00108e-10	0.407425	yes	yes	GRMZM2G140293
917	CN&US NAM	TP	S7_167635256	intronic	7	167635256	0.16	1.79543e-10	0.383544		yes	GRMZM2G141322
918	CN&US NAM	TP	S7_168576142	intronic	7	168576142	0.1	1.57667e-10	0.49178			GRMZM2G114575	kinase	4.2.4	PDK2
919	CN&US NAM	TP	S7_169262984	intronic	7	169262984	0.1	5.3965e-10	0.413366			GRMZM2G014295
920	CN&US NAM	TP	S7_169935540	inter-genic	7	169935540	0.11	4.4807e-10	0.263071
921	CN&US NAM	TP	S7_170658569	intronic	7	170658569	0.1	3.98444e-10	0.418976			GRMZM2G433767
922	CN&US NAM	TP	S7_170820190	inter-genic	7	170820190	0.07	1.13601e-10	0.491777
923	CN&US NAM	TP	S7_171058866	intronic	7	171058866	0.08	3.40516e-10	0.382668			GRMZM2G326328
924	CN&US NAM	TP	S7_171182449	intronic	7	171182449	0.09	1.71925e-10	0.464566			GRMZM2G009021	UPS	Fbox
925	CN&US NAM	TP	S7_171574994	intronic	7	171574994	0.26	2.08281e-10	0.490422			GRMZM2G128176	TF	DDT
926	CN&US NAM	TP	S7_171933622	inter-genic	7	171933622	0.06	6.07006e-10	0.451565						bd1
927	CN&US NAM	TP	S7_172441631	inter-genic	7	172441631	0.06	4.15622e-10	0.489715
928	CN&US NAM	TP	S7_17534453	inter-genic	7	17534453	0.11	4.67598e-11	0.156053
929	CN&US NAM	TP	S7_19625352	intronic	7	19625352	0.07	7.76089e-12	0.0852613			GRMZM2G111216
930	CN&US NAM	TP	S7_25090126	inter-genic	7	25090126	0.1	1.76802e-11	0.46939		yes
931	CN&US NAM	TP	S7_26858845	intronic	7	26858845	0.12	3.93755e-12	0.18003		yes	GRMZM2G390876
932	CN&US NAM	TP	S7_36622404	inter-genic	7	36622404	0.46	7.15502e-11	0.319006		yes
933	CN&US NAM	TP	S7_78668311	intronic	7	78668311	0.48	5.18841e-11	0.11284			GRMZM2G335589
934	CN&US NAM	TP	S7_82323068	intronic	7	82323068	0.1	1.70831e-13	0.108841			GRMZM2G409131
935	CN&US NAM	TP	S7_92940591	inter-genic	7	92940591	0.06	5.66642e-10	0.186301
936	CN&US NAM	TP	S7_94022381	inter-genic	7	94022381	0.27	8.26098e-11	0.359607
937	CN&US NAM	TP	S7_99644797	inter-genic	7	99644797	0.09	2.2661e-10	0.269295
938	CN&US NAM	TP	S8_100398177	intronic	8	100398177	0.09	7.80158e-11	0.247778	yes		GRMZM2G126010			act1
939	CN&US NAM	TP	S8_160238790	intronic	8	160238790	0.08	5.68938e-12	0.240076		yes	GRMZM2G054341
940	CN&US NAM	TP	S8_169503920	inter-genic	8	169503920	0.28	4.11592e-11	0.0717247		yes
941	CN&US NAM	TP	S8_18215418	intronic	8	18215418	0.07	5.08787e-10	0.384826	yes		GRMZM2G107696
942	CN&US NAM	TP	S8_18431504	inter-genic	8	18431504	0.19	9.37428e-11	0.480481	yes
943	CN&US NAM	TP	S8_19673943	inter-genic	8	19673943	0.1	2.10677e-10	0.428732	yes
944	CN&US NAM	TP	S8_20516303	intronic	8	20516303	0.06	3.42722e-10	0.489065	yes		GRMZM2G049695	TF	MYB-related
945	CN&US NAM	TP	S8_20830284	intronic	8	20830284	0.06	3.42724e-10	0.343415	yes		GRMZM2G112681	TF	NAC
946	CN&US NAM	TP	S8_32857923	inter-genic	8	32857923	0.08	2.78045e-11	0.447012
947	CN&US NAM	TP	S8_35003034	intronic	8	35003034	0.08	2.36419e-10	0.286265			GRMZM2G331566
948	CN&US NAM	TP	S8_72011440	inter-genic	8	72011440	0.82	1.70247e-11	0.237289
949	CN&US NAM	TP	S9_101826934	inter-genic	9	101826934	0.09	1.4329e-11	0.466152		yes
950	CN&US NAM	TP	S9_105076445	intronic	9	105076445	0.08	5.29568e-10	0.148095		yes	GRMZM2G029690	UPS	Ringfinger
951	CN&US NAM	TP	S9_122372783	inter-genic	9	122372783	0.06	1.75049e-13	0.0964431
952	CN&US NAM	TP	S9_127853035	intronic	9	127853035	0.11	2.43206e-12	0.301807			GRMZM2G108265
953	CN&US NAM	TP	S9_130521984	intronic	9	130521984	0.07	4.95477e-11	0.496341			GRMZM2G043338
954	CN&US NAM	TP	S9_133216085	intronic	9	133216085	0.06	6.74343e-10	0.193516			GRMZM2G317584	TF	EIL
955	CN&US NAM	TP	S9_134997977	intronic	9	134997977	0.09	2.04166e-10	0.192507			GRMZM2G092174			phyB2
956	CN&US NAM	TP	S9_135834818	inter-genic	9	135834818	0.11	4.47318e-10	0.495133
957	CN&US NAM	TP	S9_147732894	intronic	9	147732894	0.08	2.80228e-11	0.103872			GRMZM2G075921
958	CN&US NAM	TP	S9_154410530	inter-genic	9	154410530	0.12	4.96347e-10	0.365498						bm4
959	CN&US NAM	TP	S9_155578330	intronic	9	155578330	0.08	6.84106e-10	0.476631			GRMZM2G079066
960	CN&US NAM	TP	S9_40596705	inter-genic	9	40596705	0.06	1.34372e-10	0.284167		yes
961	CN&US NAM	TP	S9_97141190	inter-genic	9	97141190	0.07	2.88477e-10	0.180767		yes
962	CN&US NAM	TP	S9_97539277	intronic	9	97539277	0.06	1.25296e-11	0.445589		yes	GRMZM2G177659
963	CN&US NAM	TP	S9_97790703	intronic	9	97790703	0.06	1.71239e-10	0.12128		yes	GRMZM2G154209
964	CN&US NAM	TP	S9_99076471	inter-genic	9	99076471	0.06	1.91344e-10	0.311606		yes
965	CN&US NAM	TP	S9_99293366	intronic	9	99293366	0.07	7.4827e-10	0.346463		yes	GRMZM2G029345

## Sheet: Table S5
Table S5 QTL detected in CN NAM by joint-linkage analysis and validated in single bi-parantal RIL family. Columns for each family showed the PVE(%) of this QTL, estimated in given single bi-parents RILs family * meant QTL was validated in single familes
QTL	Traits	Chromosome	Left bin marker	Right bin marker	Start posiation(Mb)	End posiation (Mb)	LOD	Intervel (Mb)	Weifeng322/HZS	Huobai/HZS	Huangyesi3/HZS	Mo17/HZS	Ye478/HZS	Qi319/HZS	K12/HZS	Zheng58/HZS	D229/HZS	Lu28/HZS	Pa405/HZS
Q1CN-NAM*	TL	1	m1	m14	1.7634	4.5448	7.4658	2.78141
Q2CN-NAM	TL	1	m338	m371	176.054	190.758	19.7274	14.7034									9.9057
Q3CN-NAM	TL	1	m665	m688	283.192	288.39	12.3314	5.19851										17.9884
Q4CN-NAM*	TL	2	m820	m844	9.50399	13.2969	8.3173	3.79286	6.2022
Q5CN-NAM*	TL	2	m877	m902	18.616	24.1696	8.5203	5.55366			7.2958
Q6CN-NAM*	TL	2	m1032	m1075	143.259	172.147	18.3754	28.8876				9.1404	10.5169
Q7CN-NAM	TL	2	m1181	m1224	205.051	214.851	12.2987	9.80007
Q8CN-NAM	TL	2	m1281	m1306	228.859	233.592	13.733	4.73298		5.9234
Q9CN-NAM*	TL	3	m1544	m1566	156.964	165.453	10.8456	8.48941
Q10CN-NAM*	TL	3	m1820	m1845	224.925	229.549	8.2018	4.62467
Q11CN-NAM	TL	4	m1882	m1900	5.15016	10.2145	11.6688	5.06436
Q12CN-NAM*	TL	4	m2008	m2017	91.5602	125.492	11.391	33.9322								9.2987
Q13CN-NAM	TL	4	m2068	m2097	156.416	165.994	16.0112	9.5778
Q14CN-NAM*	TL	5	m2413	m2448	10.2735	15.3224	9.3934	5.04892
Q15CN-NAM*	TL	5	m2734	m2789	188.858	201.226	17.0932	12.3686
Q16CN-NAM	TL	6	m2929	m2937	7.12449	14.5556	10.4176	7.43115
Q17CN-NAM*	TL	6	m3081	m3110	111.153	120.913	13.7793	9.75974			8.4529
Q18CN-NAM	TL	6	m3217	m3239	152.314	155.737	14.9885	3.42334	30.0158
Q19CN-NAM	TL	6	m3308	m3328	164.55	166.623	8.2454	2.07262
Q20CN-NAM	TL	7	m3537	m3570	127.862	135.467	19.2533	7.60487			9.0952
Q21CN-NAM	TL	7	m3721	m3747	169.936	172.975	14.8869	3.03862											7.0929
Q22CN-NAM	TL	8	m3869	m3916	26.0669	87.8065	24.4968	61.7396
Q23CN-NAM*	TL	9	m4230	m4253	5.65609	9.30123	19.3186	3.64515					14.1406
Q24CN-NAM	TL	9	m4545	m4565	149.665	151.97	10.6041	2.30494
Q25CN-NAM*	TL	10	m4662	m4703	23.2139	80.0395	28.9229	56.8256							15.3458
Q26CN-NAM	TP	1	m83	m117	15.1649	23.2249	20.5677	8.05995	8.0343
Q27CN-NAM	TP	1	m245	m271	61.139	79.7018	11.367	18.5629
Q28CN-NAM	TP	1	m386	m421	196.052	206.788	11.5612	10.7361
Q29CN-NAM	TP	1	m646	m679	279.652	286.452	17.8328	6.7994		10.0733
Q30CN-NAM*	TP	1	m737	m751	297.96	301.02	16.9741	3.05923			13.596
Q31CN-NAM*	TP	2	m754	m784	1.6949	4.30291	12.1219	2.60801				5.6898
Q32CN-NAM*	TP	2	m846	m876	13.5942	18.3086	12.6733	4.71443
Q33CN-NAM*	TP	2	m1032	m1071	143.259	169.364	12.3215	26.1046
Q34CN-NAM*	TP	2	m1228	m1257	215.339	222.435	10.6321	7.09605					11.0234
Q35CN-NAM	TP	3	m1412	m1461	21.6799	75.5001	23.3398	53.8201						25.3331
Q36CN-NAM*	TP	3	m1532	m1543	151.578	156.481	10.0469	4.90332
Q37CN-NAM	TP	3	m1634	m1652	183.134	187.003	8.9257	3.86881			8.3458
Q38CN-NAM	TP	3	m1738	m1774	211.137	217.293	10.7194	6.1562
Q39CN-NAM	TP	4	m2033	m2067	140.878	156.023	13.9558	15.1447					5.6093
Q40CN-NAM*	TP	4	m2220	m2260	210.865	231.509	34.5485	20.6442							9.8154	5.8391
Q41CN-NAM	TP	5	m2751	m2802	193.438	204.207	12.4697	10.7693
Q42CN-NAM	TP	5	m2867	m2892	212.685	214.948	12.4012	2.26355									12.1393
Q43CN-NAM	TP	6	m2975	m3014	61.8153	89.1222	14.694	27.3069
Q44CN-NAM	TP	6	m3206	m3239	150.837	155.737	14.655	4.9005
Q45CN-NAM*	TP	7	m3473	m3518	100.743	123.681	10.4761	22.9384
Q46CN-NAM*	TP	7	m3528	m3561	125.975	133.048	11.3104	7.07242
Q47CN-NAM	TP	7	m3677	m3704	162.983	167.622	9.5539	4.63913
Q48CN-NAM*	TP	8	m3841	m3856	17.2416	21.6153	9.8363	4.37369		10.8213
Q49CN-NAM*	TP	8	m3901	m3930	72.9779	101.176	11.3691	28.1986
Q50CN-NAM	TP	9	m4533	m4550	147.959	150.249	11.7597	2.28981				6.2078
Q51CN-NAM*	TP	10	m4611	m4627	4.52663	6.53	8.3062	2.00336
Q52CN-NAM	TP	10	m4689	m4722	75.0114	88.2687	15.7908	13.2573
Q53CN-NAM*	TP	10	m4840	m4869	137.501	142.173	11.0907	4.67149

## Sheet: Table S6
Table S6 QTL detected in US NAM by joint-linkage analysis and validated in single bi-parantal RIL family. Columns for each family showed the PVE(%) of this QTL, estimated in given single bi-parents RILs family. * meant QTL was validated in single familes
QTL	Traits	Chr	Left bin marker	Right bin marker	Start posiation(Mb)	End posiation (Mb)	LOD	Intervel (Mb)	NC358/B73	Ki11/B73	Tx303/B73	M37W/B73	CML52/B73	CML247/B73	Il14H/B73	CML103/B73	CML322/B73	Oh43/B73	MS71/B73	NC350/B73	Ki3/B73	CML228/B73	M162W/B73	P39/B73	Mo18W/B73	B97/B73	CML333/B73	Ky21/B73	Tzi8/B73	Hp301/B73	CML277/B73	CML69/B73	Oh7B/B73
Q1US-NAM*	TL	1	m88	m119	19.9486	26.9487	55.7755	7.00013	10.5852			4.9743
Q2US-NAM	TL	1	m217	m248	51.1709	62.9184	24.871	11.7475
Q3US-NAM	TL	1	m309	m340	88.4786	110.638	15.9528	22.1598
Q4US-NAM*	TL	1	m392	m431	179.72	193.59	27.8613	13.8701		4.6085	10.47
Q5US-NAM*	TL	1	m611	m650	246.212	256.483	27.4396	10.2703				6.0053
Q6US-NAM*	TL	1	m719	m751	276.534	285.125	42.8039	8.59071		4.6146			11.3065	25.0546
Q7US-NAM	TL	2	m907	m937	9.4146	14.2221	22.3544	4.80752
Q8US-NAM	TL	2	m961	m987	17.7894	23.7078	18.0147	5.91848
Q9US-NAM	TL	2	m1253	m1292	181.539	189.633	19.1377	8.09371
Q10US-NAM	TL	3	m1485	m1499	1.88186	3.8218	20.4136	1.93993
Q11US-NAM*	TL	3	m1532	m1555	12.8831	21.2603	22.346	8.37723					9.7995
Q12US-NAM	TL	3	m1659	m1716	136.908	158.772	21.165	21.8648
Q13US-NAM*	TL	3	m1904	m1935	202.111	209.088	44.9879	6.97687				19.4341			5.9093	5.3337	6.8966	5.1874
Q14US-NAM	TL	4	m2062	m2079	3.24667	5.38725	16.3163	2.14058
Q15US-NAM	TL	4	m2118	m2140	18.3704	26.4243	16.9572	8.05395
Q16US-NAM*	TL	4	m2182	m2205	44.9583	82.0128	22.6511	37.0546										6.1271	7.415
Q17US-NAM*	TL	4	m2393	m2447	185.713	199.215	46.5118	13.5027												13.742
Q18US-NAM	TL	4	m2559	m2592	237.518	240.251	20.3649	2.7339
Q19US-NAM*	TL	5	m2638	m2659	6.15686	10.0869	19.1669	3.93009													7.6496
Q20US-NAM*	TL	5	m2788	m2842	59.4296	86.8247	32.4709	27.3951									8.9926
Q21US-NAM	TL	5	m2909	m2940	169.455	178.244	16.7895	8.78913
Q22US-NAM*	TL	5	m3021	m3060	194.165	202.296	16.7873	8.13045									5.8738
Q23US-NAM*	TL	5	m3066	m3092	203.615	206.917	17.5729	3.3024														5.4656	7.3032
Q24US-NAM*	TL	6	m3203	m3258	16.2984	68.0534	43.6393	51.755				4.6847				27.4813								13.393
Q25US-NAM*	TL	6	m3295	m3309	89.1312	96.3376	16.8019	7.20631																	27.1456
Q26US-NAM*	TL	6	m3456	m3504	141.511	150.737	72.0123	9.226										31.1237								16.9976
Q27US-NAM	TL	7	m3632	m3647	2.61598	5.52416	19.9326	2.90818
Q28US-NAM*	TL	7	m3758	m3815	79.097	118.509	18.8127	39.4118									6.3223
Q29US-NAM*	TL	7	m3910	m3942	149.913	156.668	31.6283	6.7555															16.0247
Q30US-NAM	TL	8	m4090	m4107	4.17283	8.61401	21.3878	4.44117
Q31US-NAM*	TL	8	m4259	m4311	111.289	131.17	25.6993	19.8815				4.8388
Q32US-NAM	TL	8	m4401	m4447	156.469	163.524	18.4119	7.05452
Q33US-NAM*	TL	8	m4511	m4534	171.959	175.216	30.9814	3.25766				8.0036
Q34US-NAM*	TL	9	m4603	m4668	26.7076	92.7185	52.3761	66.0109																			20.4619
Q35US-NAM*	TL	9	m4825	m4849	144.763	147.798	31.647	3.03478														6.0326			4.5705
Q36US-NAM*	TL	10	m4974	m5052	19.6433	80.039	22.6305	60.3957					4.921									6.5423
Q37US-NAM	TL	10	m5264	m5289	146.466	148.432	18.1221	1.96581
Q38US-NAM	TP	1	m52	m68	11.4761	15.0684	29.9934	3.5923
Q39US-NAM*	TP	1	m166	m208	37.5316	47.475	25.1592	9.94337																							3.9093
Q40US-NAM*	TP	1	m407	m433	183.781	194.66	22.2145	10.8794			11.8318																6.2725				3.7472
Q41US-NAM*	TP	1	m455	m479	199.339	205.562	16.2597	6.22343												4.4038
Q42US-NAM*	TP	1	m611	m650	246.212	256.483	21.516	10.2703																					6.0881
Q43US-NAM*	TP	1	m708	m739	274.735	281.636	26.3276	6.90038														19.9231					10.7247		4.0843
Q44US-NAM*	TP	1	m822	m839	296.661	298.981	22.0662	2.32065																5.9082
Q45US-NAM*	TP	2	m858	m894	3.33974	7.09582	58.3113	3.75608									9.506			5.362								24.3361			11.2524
Q46US-NAM*	TP	2	m907	m937	9.4146	14.2221	29.0752	4.80752						13.6848
Q47US-NAM	TP	2	m980	m1018	22.0693	30.9974	20.4543	8.92806
Q48US-NAM*	TP	2	m1220	m1266	170.266	185.013	23.9991	14.7475													17.3623										4.4917
Q49US-NAM*	TP	2	m1314	m1352	195.056	205.642	15.4694	10.586															15.4969
Q50US-NAM	TP	2	m1470	m1484	233.673	236.614	25.3839	2.94106						6.0051
Q51US-NAM	TP	3	m1612	m1675	68.5923	143.181	41.2349	74.5884									17.8477	11.5892
Q52US-NAM*	TP	3	m1765	m1832	172.442	187.897	69.2101	15.4554			6.8028	39.5657	16.5674			19.69				6.8315			12.3481				8.349		8.664	8.8257
Q53US-NAM*	TP	3	m1963	m1983	214.31	218.176	33.8607	3.86695																						6.603
Q54US-NAM*	TP	4	m2158	m2208	33.6951	83.5686	30.694	49.8735																		5.0697				28.8687
Q55US-NAM*	TP	4	m2315	m2339	162.906	171.91	39.6525	9.00393			11.5342	7.2865								6.8413
Q56US-NAM*	TP	4	m2412	m2482	190.262	216.608	36.2243	26.345																									6.9356
Q57US-NAM*	TP	5	m2638	m2660	6.15686	10.2743	31.418	4.11741	5.1269
Q58US-NAM*	TP	5	m2837	m2878	83.9802	155.532	50.7082	71.5515										5.7246
Q59US-NAM*	TP	5	m2959	m3028	182.437	196.024	17.9286	13.5872					6.4014						8.9727				8.2409
Q60US-NAM	TP	6	m3182	m3202	2.14431	14.4038	20.2777	12.2595
Q61US-NAM	TP	6	m3414	m3461	129.98	142.592	21.0322	12.6119
Q62US-NAM*	TP	7	m3713	m3747	21.7994	41.4183	17.4445	19.6189												8.4156					8.9707		8.5147
Q63US-NAM	TP	7	m3823	m3845	121.374	127.25	15.0905	5.87554				30.9745																	16.0274
Q64US-NAM	TP	7	m3913	m3943	150.079	156.739	15.2156	6.65986
Q65US-NAM*	TP	7	m3993	m4016	165.384	168.573	45.4884	3.1891			3.2452				9.7169									10.5019				21.7274
Q66US-NAM*	TP	8	m4114	m4128	12.901	17.0669	24.17	4.16596															6.9065
Q67US-NAM*	TP	8	m4312	m4348	131.396	142.144	15.3088	10.7481				9.9579																11.0618
Q68US-NAM*	TP	8	m4412	m4488	158.57	170.217	15.7502	11.6464										11.9075
Q69US-NAM*	TP	9	m4603	m4708	26.7076	108.344	18.5828	81.6362							9.9592									4.4624					7.7307
Q70US-NAM*	TP	9	m4784	m4800	136.079	138.9	22.3183	2.8215								8.4585
Q71US-NAM*	TP	10	m4954	m4986	11.7499	24.9512	15.2259	13.2013																				2.9687		13.7133
Q72US-NAM	TP	10	m5272	m5289	147.12	148.432	11.3029	1.31153
